# Supplementary material for: NAC, Tiron and Trolox Impair Survival of Cell Cultures Containing Glioblastoma Tumorigenic Initiating Cells by Inhibition of Cell Cycle Progression
Source: PLoS One. 2014 Feb 28;9(2):e90085. doi: 10.1371/journal.pone.0090085 (PMC3938592; doi:10.1371/journal.pone.0090085)
Supplement: Table S1 — Sequences accession numbers and primers used for qPCR analysis. (XLSX) [file pone.0090085.s010.xlsx]

## Sheet: Foglio1
Table S1. Sequences accession numbers and primers used for qPCR analysis.
Gene	Accession number	Forward (5'-3')	Reverse (5'-3')
CA9	NM_001216	CCTTTGCCAGAGTTGACGAG	GCAACTGCTCATAGGCACTG
CCNE2	NM_057749	GCCATTGATTCATTAGAGTTCCA	CTGTCCCACTCCAAACCTG
CDC7	NM_003503	TGCTATGCAACAGATAAAGTTTGTAG	TCCTGGTGTACCTGCCCTA
CDK1	NM_001786	TGGATCTGAAGAAATACTTGGATTCTA	CAATCCCCTGTAGGATTTGG
CDKN1A	NM_078467	TCACTGTCTTGTACCCTTGTGC	GGCGTTTGGAGTGGTAGAAA
CHEK1	NM_001114121	TTGTGAGCAGCCAGAAGATTT	CAGCCTGGGAGACAAGAGTG
MKI67	NM_002417	TCAAGGAACTGATTCAGGAGAAG	GTGCACTGAAGAACACATTTCC
PBK	NM_018492	AAAGCCAGCCAAGATCCTTT	GTTTCTTTTCTTGGTGCAGATACTT
RPL19 (*)	NM_000981	GTCTGGTTAGACCCCAATGAGAC	GCAAAATCCTCATTCTCCTCATC
TFRC	NM_003234	TGGCAGTTCAGAATGATGGA	AGGCTGAACCGGGTATATGA
(*)Feig C, Kirchhoff C, Ivell R, Naether O, Schulze W, Spiess AN. A new paradigm for profiling testicular gene expression during normal and disturbed human spermatogenesis. Mol Hum Reprod. 2007 Jan;13(1):33-43. Epub 2006 Nov 17.
