# Supplementary material for: NAC, Tiron and Trolox Impair Survival of Cell Cultures Containing Glioblastoma Tumorigenic Initiating Cells by Inhibition of Cell Cycle Progression
Source: PLoS One. 2014 Feb 28;9(2):e90085. doi: 10.1371/journal.pone.0090085 (PMC3938592; doi:10.1371/journal.pone.0090085)
Supplement: Table S2 — List of genes deregulated by NAC, tiron and trolox vs. solvent controls, after 48 h and 6 days of treatment, included in the three top ranking GO biological processes as determined by DAVID tools (see MM). (XLSX) [file pone.0090085.s011.xlsx]

## Sheet: Sheet1
Table S2. List of genes deregulated by NAC, tiron and trolox vs. solvent controls, after 48h and 6 days of treatment, included in the three top ranking GO biological processes as determined by DAVID tools (see MM).
Experimental condition	GO Biological process	Probe ID	Gene Name
NAC vs. H2O 48h	Cell cycle	A_23_P352266	B-cell CLL/lymphoma 2
NAC vs. H2O 48h	Cell cycle	A_23_P88630	Bloom syndrome, RecQ helicase-like
NAC vs. H2O 48h	Cell cycle	A_23_P25003	CAP-GLY domain containing linker protein 1
NAC vs. H2O 48h	Cell cycle	A_33_P3349536	CHK1 checkpoint homolog (S. pombe)
NAC vs. H2O 48h	Cell cycle	A_24_P943358	DBF4 homolog (S. cerevisiae)
NAC vs. H2O 48h	Cell cycle	A_23_P75038	DNA cross-link repair 1A (PSO2 homolog, S. cerevisiae)
NAC vs. H2O 48h	Cell cycle	A_23_P254573	DnaJ (Hsp40) homolog, subfamily C, member 2
NAC vs. H2O 48h	Cell cycle	A_24_P941148	HAUS augmin-like complex, subunit 6
NAC vs. H2O 48h	Cell cycle	A_32_P8361	KIAA0892
NAC vs. H2O 48h	Cell cycle	A_23_P145424	KIAA1009
NAC vs. H2O 48h	Cell cycle	A_24_P398500	M-phase phosphoprotein 9
NAC vs. H2O 48h	Cell cycle	A_23_P92441	MAD2 mitotic arrest deficient-like 1 (yeast)
NAC vs. H2O 48h	Cell cycle	A_23_P50108	NDC80 homolog, kinetochore complex component (S. cerevisiae)
NAC vs. H2O 48h	Cell cycle	A_32_P68050, A_23_P124427	NIMA (never in mitosis gene a)-related kinase 1
NAC vs. H2O 48h	Cell cycle	A_23_P35219, A_24_P319613	NIMA (never in mitosis gene a)-related kinase 2
NAC vs. H2O 48h	Cell cycle	A_23_P74349	NUF2, NDC80 kinetochore complex component, homolog (S. cerevisiae)
NAC vs. H2O 48h	Cell cycle	A_23_P213883	Nipped-B homolog (Drosophila)
NAC vs. H2O 48h	Cell cycle	A_24_P52004, A_24_P186216	PDS5, regulator of cohesion maintenance, homolog A (S. cerevisiae)
NAC vs. H2O 48h	Cell cycle	A_23_P205098	PDS5, regulator of cohesion maintenance, homolog B (S. cerevisiae)
NAC vs. H2O 48h	Cell cycle	A_32_P62997	PDZ binding kinase
NAC vs. H2O 48h	Cell cycle	A_23_P20463	RAD21 homolog (S. pombe)
NAC vs. H2O 48h	Cell cycle	A_24_P47547	RAN, member RAS oncogene family
NAC vs. H2O 48h	Cell cycle	A_33_P3327058	Rho/Rac guanine nucleotide exchange factor (GEF) 2
NAC vs. H2O 48h	Cell cycle	A_23_P43248	TAF2 RNA polymerase II, TATA box binding protein (TBP)-associated factor, 150kDa
NAC vs. H2O 48h	Cell cycle	A_32_P234935, A_23_P403955	TAR DNA binding protein
NAC vs. H2O 48h	Cell cycle	A_23_P99930	TIMELESS interacting protein
NAC vs. H2O 48h	Cell cycle	A_23_P259586	TTK protein kinase
NAC vs. H2O 48h	Cell cycle	A_33_P3433873	Zwilch, kinetochore associated, homolog (Drosophila)
NAC vs. H2O 48h	Cell cycle	A_33_P3408983, A_23_P70213	adenomatous polyposis coli
NAC vs. H2O 48h	Cell cycle	A_23_P17204	anaphase promoting complex subunit 1; similar to anaphase promoting complex subunit 1
NAC vs. H2O 48h	Cell cycle	A_23_P317800	anaphase promoting complex subunit 4
NAC vs. H2O 48h	Cell cycle	A_23_P356684	anillin, actin binding protein
NAC vs. H2O 48h	Cell cycle	A_23_P52017, A_33_P3288159	asp (abnormal spindle) homolog, microcephaly associated (Drosophila)
NAC vs. H2O 48h	Cell cycle	A_24_P935986	branched chain aminotransferase 1, cytosolic
NAC vs. H2O 48h	Cell cycle	A_23_P124417	budding uninhibited by benzimidazoles 1 homolog (yeast)
NAC vs. H2O 48h	Cell cycle	A_23_P163481	budding uninhibited by benzimidazoles 1 homolog beta (yeast)
NAC vs. H2O 48h	Cell cycle	A_23_P138507	cell division cycle 2, G1 to S and G2 to M
NAC vs. H2O 48h	Cell cycle	A_24_P913227	cell division cycle 23 homolog (S. cerevisiae)
NAC vs. H2O 48h	Cell cycle	A_23_P148807	cell division cycle 7 homolog (S. cerevisiae)
NAC vs. H2O 48h	Cell cycle	A_23_P385861	cell division cycle associated 2
NAC vs. H2O 48h	Cell cycle	A_23_P253524	centromere protein E, 312kDa
NAC vs. H2O 48h	Cell cycle	A_24_P96780, A_23_P401	centromere protein F, 350/400ka (mitosin)
NAC vs. H2O 48h	Cell cycle	A_23_P115872, A_33_P3291831	centrosomal protein 55kDa
NAC vs. H2O 48h	Cell cycle	A_23_P21409	centrosomal protein 63kDa
NAC vs. H2O 48h	Cell cycle	A_33_P3216008	chromosome 13 open reading frame 3
NAC vs. H2O 48h	Cell cycle	A_23_P364107	chromosome 14 open reading frame 106
NAC vs. H2O 48h	Cell cycle	A_23_P41948, A_33_P3249354	coiled-coil domain containing 99
NAC vs. H2O 48h	Cell cycle	A_24_P252794	cullin 2
NAC vs. H2O 48h	Cell cycle	A_33_P3321150	cullin 3
NAC vs. H2O 48h	Cell cycle	A_33_P3301286	cullin 5
NAC vs. H2O 48h	Cell cycle	A_24_P65199	cyclin-dependent kinase 10
NAC vs. H2O 48h	Cell cycle	A_24_P166663	cyclin-dependent kinase 6
NAC vs. H2O 48h	Cell cycle	A_33_P3307903, A_23_P48669	cyclin-dependent kinase inhibitor 3
NAC vs. H2O 48h	Cell cycle	A_23_P88331	discs, large (Drosophila) homolog-associated protein 5
NAC vs. H2O 48h	Cell cycle	A_23_P143127	echinoderm microtubule associated protein like 4
NAC vs. H2O 48h	Cell cycle	A_23_P96325	excision repair cross-complementing rodent repair deficiency, complementation group 6-like
NAC vs. H2O 48h	Cell cycle	A_32_P55860	family with sequence similarity 33, member A; similar to Spindle and kinetochore-associated protein 2
NAC vs. H2O 48h	Cell cycle	A_23_P12816, A_33_P3258117	helicase, lymphoid-specific
NAC vs. H2O 48h	Cell cycle	A_33_P3211078	high mobility group AT-hook 2
NAC vs. H2O 48h	Cell cycle	A_23_P125265	karyopherin alpha 2 (RAG cohort 1, importin alpha 1); karyopherin alpha-2 subunit like
NAC vs. H2O 48h	Cell cycle	A_24_P227091	kinesin family member 11
NAC vs. H2O 48h	Cell cycle	A_23_P80902	kinesin family member 15
NAC vs. H2O 48h	Cell cycle	A_33_P3242649	kinesin family member 18A
NAC vs. H2O 48h	Cell cycle	A_23_P75071	kinesin family member 20B
NAC vs. H2O 48h	Cell cycle	A_33_P3311755, A_23_P48835	kinesin family member 23
NAC vs. H2O 48h	Cell cycle	A_23_P136817	kinetochore associated 1
NAC vs. H2O 48h	Cell cycle	A_23_P157527	leucine rich repeat and coiled-coil domain containing 1
NAC vs. H2O 48h	Cell cycle	A_23_P149852	leucine zipper, putative tumor suppressor 2
NAC vs. H2O 48h	Cell cycle	A_23_P32615	menage a trois homolog 1, cyclin H assembly factor (Xenopus laevis)
NAC vs. H2O 48h	Cell cycle	A_32_P50066, A_33_P3275381	microtubule-associated protein 9
NAC vs. H2O 48h	Cell cycle	A_33_P3260016	neural precursor cell expressed, developmentally down-regulated 1
NAC vs. H2O 48h	Cell cycle	A_33_P3230254	non-SMC condensin I complex, subunit G
NAC vs. H2O 48h	Cell cycle	A_33_P3659876	non-SMC condensin II complex, subunit G2
NAC vs. H2O 48h	Cell cycle	A_23_P203013	nuclear protein, ataxia-telangiectasia locus
NAC vs. H2O 48h	Cell cycle	A_33_P3350488	nucleolar and spindle associated protein 1
NAC vs. H2O 48h	Cell cycle	A_23_P345118	pim-1 oncogene
NAC vs. H2O 48h	Cell cycle	A_33_P3330453	polybromo 1
NAC vs. H2O 48h	Cell cycle	A_23_P304287	proteasome (prosome, macropain) 26S subunit, ATPase, 2
NAC vs. H2O 48h	Cell cycle	A_23_P128930	proteasome (prosome, macropain) 26S subunit, ATPase, 6
NAC vs. H2O 48h	Cell cycle	A_23_P209740	proteasome (prosome, macropain) 26S subunit, non-ATPase, 1
NAC vs. H2O 48h	Cell cycle	A_23_P258570, A_33_P3335621	proteasome (prosome, macropain) 26S subunit, non-ATPase, 10
NAC vs. H2O 48h	Cell cycle	A_23_P165691	proteasome (prosome, macropain) 26S subunit, non-ATPase, 14
NAC vs. H2O 48h	Cell cycle	A_33_P3288384	proteasome (prosome, macropain) subunit, alpha type, 1
NAC vs. H2O 48h	Cell cycle	A_23_P345591	proteasome (prosome, macropain) subunit, alpha type, 2
NAC vs. H2O 48h	Cell cycle	A_23_P140301	proteasome (prosome, macropain) subunit, alpha type, 3
NAC vs. H2O 48h	Cell cycle	A_24_P124992	proteasome (prosome, macropain) subunit, alpha type, 4
NAC vs. H2O 48h	Cell cycle	A_24_P396720	protein phosphatase 1, catalytic subunit, beta isoform; speedy homolog A (Xenopus laevis)
NAC vs. H2O 48h	Cell cycle	A_23_P204850	retinoblastoma 1
NAC vs. H2O 48h	Cell cycle	A_33_P3240702	retinoblastoma binding protein 8
NAC vs. H2O 48h	Cell cycle	A_23_P8482, A_24_P291973	septin 7
NAC vs. H2O 48h	Cell cycle	A_24_P225970	shugoshin-like 1 (S. pombe)
NAC vs. H2O 48h	Cell cycle	A_33_P3271800	sirtuin (silent mating type information regulation 2 homolog) 2 (S. cerevisiae)
NAC vs. H2O 48h	Cell cycle	A_23_P357365	stromal antigen 1
NAC vs. H2O 48h	Cell cycle	A_24_P66125, A_23_P33856	stromal antigen 2
NAC vs. H2O 48h	Cell cycle	A_24_P942604, A_33_P3290909	structural maintenance of chromosomes 1A
NAC vs. H2O 48h	Cell cycle	A_33_P3357322, A_33_P3378334	structural maintenance of chromosomes 2
NAC vs. H2O 48h	Cell cycle	A_23_P138631	structural maintenance of chromosomes 3
NAC vs. H2O 48h	Cell cycle	A_33_P3716128, A_33_P3248519	structural maintenance of chromosomes 4
NAC vs. H2O 48h	Cell cycle	A_23_P257911, A_33_P3325439	ubiquitin specific peptidase 16
NAC vs. H2O 48h	Cell cycle	A_33_P3387771	ubiquitin specific peptidase 9, X-linked
NAC vs. H2O 48h	Cell cycle	A_32_P74366, A_33_P3223467	valosin containing protein (p97)/p47 complex interacting protein 1
NAC vs. H2O 48h	Mitotic cell cycle	A_23_P352266	B-cell CLL/lymphoma 2
NAC vs. H2O 48h	Mitotic cell cycle	A_23_P88630	Bloom syndrome, RecQ helicase-like
NAC vs. H2O 48h	Mitotic cell cycle	A_23_P25003	CAP-GLY domain containing linker protein 1
NAC vs. H2O 48h	Mitotic cell cycle	A_33_P3349536	CHK1 checkpoint homolog (S. pombe)
NAC vs. H2O 48h	Mitotic cell cycle	A_24_P943358	DBF4 homolog (S. cerevisiae)
NAC vs. H2O 48h	Mitotic cell cycle	A_23_P75038	DNA cross-link repair 1A (PSO2 homolog, S. cerevisiae)
NAC vs. H2O 48h	Mitotic cell cycle	A_23_P254573	DnaJ (Hsp40) homolog, subfamily C, member 2
NAC vs. H2O 48h	Mitotic cell cycle	A_24_P941148	HAUS augmin-like complex, subunit 6
NAC vs. H2O 48h	Mitotic cell cycle	A_32_P8361	KIAA0892
NAC vs. H2O 48h	Mitotic cell cycle	A_23_P145424	KIAA1009
NAC vs. H2O 48h	Mitotic cell cycle	A_24_P398500	M-phase phosphoprotein 9
NAC vs. H2O 48h	Mitotic cell cycle	A_23_P92441	MAD2 mitotic arrest deficient-like 1 (yeast)
NAC vs. H2O 48h	Mitotic cell cycle	A_23_P50108	NDC80 homolog, kinetochore complex component (S. cerevisiae)
NAC vs. H2O 48h	Mitotic cell cycle	A_32_P68050, A_23_P124427	NIMA (never in mitosis gene a)-related kinase 1
NAC vs. H2O 48h	Mitotic cell cycle	A_23_P35219, A_24_P319613	NIMA (never in mitosis gene a)-related kinase 2
NAC vs. H2O 48h	Mitotic cell cycle	A_23_P74349	NUF2, NDC80 kinetochore complex component, homolog (S. cerevisiae)
NAC vs. H2O 48h	Mitotic cell cycle	A_23_P213883	Nipped-B homolog (Drosophila)
NAC vs. H2O 48h	Mitotic cell cycle	A_24_P52004, A_24_P186216	PDS5, regulator of cohesion maintenance, homolog A (S. cerevisiae)
NAC vs. H2O 48h	Mitotic cell cycle	A_23_P205098	PDS5, regulator of cohesion maintenance, homolog B (S. cerevisiae)
NAC vs. H2O 48h	Mitotic cell cycle	A_32_P62997	PDZ binding kinase
NAC vs. H2O 48h	Mitotic cell cycle	A_23_P20463	RAD21 homolog (S. pombe)
NAC vs. H2O 48h	Mitotic cell cycle	A_24_P47547	RAN, member RAS oncogene family
NAC vs. H2O 48h	Mitotic cell cycle	A_33_P3327058	Rho/Rac guanine nucleotide exchange factor (GEF) 2
NAC vs. H2O 48h	Mitotic cell cycle	A_23_P43248	TAF2 RNA polymerase II, TATA box binding protein (TBP)-associated factor, 150kDa
NAC vs. H2O 48h	Mitotic cell cycle	A_32_P234935, A_23_P403955	TAR DNA binding protein
NAC vs. H2O 48h	Mitotic cell cycle	A_23_P99930	TIMELESS interacting protein
NAC vs. H2O 48h	Mitotic cell cycle	A_23_P259586	TTK protein kinase
NAC vs. H2O 48h	Mitotic cell cycle	A_33_P3433873	Zwilch, kinetochore associated, homolog (Drosophila)
NAC vs. H2O 48h	Mitotic cell cycle	A_33_P3408983, A_23_P70213	adenomatous polyposis coli
NAC vs. H2O 48h	Mitotic cell cycle	A_23_P17204	anaphase promoting complex subunit 1; similar to anaphase promoting complex subunit 1
NAC vs. H2O 48h	Mitotic cell cycle	A_23_P317800	anaphase promoting complex subunit 4
NAC vs. H2O 48h	Mitotic cell cycle	A_23_P356684	anillin, actin binding protein
NAC vs. H2O 48h	Mitotic cell cycle	A_23_P52017, A_33_P3288159	asp (abnormal spindle) homolog, microcephaly associated (Drosophila)
NAC vs. H2O 48h	Mitotic cell cycle	A_24_P935986	branched chain aminotransferase 1, cytosolic
NAC vs. H2O 48h	Mitotic cell cycle	A_23_P124417	budding uninhibited by benzimidazoles 1 homolog (yeast)
NAC vs. H2O 48h	Mitotic cell cycle	A_23_P163481	budding uninhibited by benzimidazoles 1 homolog beta (yeast)
NAC vs. H2O 48h	Mitotic cell cycle	A_23_P138507	cell division cycle 2, G1 to S and G2 to M
NAC vs. H2O 48h	Mitotic cell cycle	A_24_P913227	cell division cycle 23 homolog (S. cerevisiae)
NAC vs. H2O 48h	Mitotic cell cycle	A_23_P148807	cell division cycle 7 homolog (S. cerevisiae)
NAC vs. H2O 48h	Mitotic cell cycle	A_23_P385861	cell division cycle associated 2
NAC vs. H2O 48h	Mitotic cell cycle	A_23_P253524	centromere protein E, 312kDa
NAC vs. H2O 48h	Mitotic cell cycle	A_24_P96780, A_23_P401	centromere protein F, 350/400ka (mitosin)
NAC vs. H2O 48h	Mitotic cell cycle	A_23_P115872, A_33_P3291831	centrosomal protein 55kDa
NAC vs. H2O 48h	Mitotic cell cycle	A_23_P21409	centrosomal protein 63kDa
NAC vs. H2O 48h	Mitotic cell cycle	A_33_P3216008	chromosome 13 open reading frame 3
NAC vs. H2O 48h	Mitotic cell cycle	A_23_P364107	chromosome 14 open reading frame 106
NAC vs. H2O 48h	Mitotic cell cycle	A_23_P41948, A_33_P3249354	coiled-coil domain containing 99
NAC vs. H2O 48h	Mitotic cell cycle	A_24_P252794	cullin 2
NAC vs. H2O 48h	Mitotic cell cycle	A_33_P3321150	cullin 3
NAC vs. H2O 48h	Mitotic cell cycle	A_33_P3301286	cullin 5
NAC vs. H2O 48h	Mitotic cell cycle	A_24_P65199	cyclin-dependent kinase 10
NAC vs. H2O 48h	Mitotic cell cycle	A_24_P166663	cyclin-dependent kinase 6
NAC vs. H2O 48h	Mitotic cell cycle	A_33_P3307903, A_23_P48669	cyclin-dependent kinase inhibitor 3
NAC vs. H2O 48h	Mitotic cell cycle	A_23_P88331	discs, large (Drosophila) homolog-associated protein 5
NAC vs. H2O 48h	Mitotic cell cycle	A_23_P143127	echinoderm microtubule associated protein like 4
NAC vs. H2O 48h	Mitotic cell cycle	A_23_P96325	excision repair cross-complementing rodent repair deficiency, complementation group 6-like
NAC vs. H2O 48h	Mitotic cell cycle	A_32_P55860	family with sequence similarity 33, member A; similar to Spindle and kinetochore-associated protein 2
NAC vs. H2O 48h	Mitotic cell cycle	A_23_P12816, A_33_P3258117	helicase, lymphoid-specific
NAC vs. H2O 48h	Mitotic cell cycle	A_33_P3211078	high mobility group AT-hook 2
NAC vs. H2O 48h	Mitotic cell cycle	A_23_P125265	karyopherin alpha 2 (RAG cohort 1, importin alpha 1); karyopherin alpha-2 subunit like
NAC vs. H2O 48h	Mitotic cell cycle	A_24_P227091	kinesin family member 11
NAC vs. H2O 48h	Mitotic cell cycle	A_23_P80902	kinesin family member 15
NAC vs. H2O 48h	Mitotic cell cycle	A_33_P3242649	kinesin family member 18A
NAC vs. H2O 48h	Mitotic cell cycle	A_23_P75071	kinesin family member 20B
NAC vs. H2O 48h	Mitotic cell cycle	A_33_P3311755, A_23_P48835	kinesin family member 23
NAC vs. H2O 48h	Mitotic cell cycle	A_23_P136817	kinetochore associated 1
NAC vs. H2O 48h	Mitotic cell cycle	A_23_P157527	leucine rich repeat and coiled-coil domain containing 1
NAC vs. H2O 48h	Mitotic cell cycle	A_23_P149852	leucine zipper, putative tumor suppressor 2
NAC vs. H2O 48h	Mitotic cell cycle	A_23_P32615	menage a trois homolog 1, cyclin H assembly factor (Xenopus laevis)
NAC vs. H2O 48h	Mitotic cell cycle	A_32_P50066, A_33_P3275381	microtubule-associated protein 9
NAC vs. H2O 48h	Mitotic cell cycle	A_33_P3260016	neural precursor cell expressed, developmentally down-regulated 1
NAC vs. H2O 48h	Mitotic cell cycle	A_33_P3230254	non-SMC condensin I complex, subunit G
NAC vs. H2O 48h	Mitotic cell cycle	A_33_P3659876	non-SMC condensin II complex, subunit G2
NAC vs. H2O 48h	Mitotic cell cycle	A_23_P203013	nuclear protein, ataxia-telangiectasia locus
NAC vs. H2O 48h	Mitotic cell cycle	A_33_P3350488	nucleolar and spindle associated protein 1
NAC vs. H2O 48h	Mitotic cell cycle	A_23_P345118	pim-1 oncogene
NAC vs. H2O 48h	Mitotic cell cycle	A_33_P3330453	polybromo 1
NAC vs. H2O 48h	Mitotic cell cycle	A_23_P304287	proteasome (prosome, macropain) 26S subunit, ATPase, 2
NAC vs. H2O 48h	Mitotic cell cycle	A_23_P128930	proteasome (prosome, macropain) 26S subunit, ATPase, 6
NAC vs. H2O 48h	Mitotic cell cycle	A_23_P209740	proteasome (prosome, macropain) 26S subunit, non-ATPase, 1
NAC vs. H2O 48h	Mitotic cell cycle	A_23_P258570, A_33_P3335621	proteasome (prosome, macropain) 26S subunit, non-ATPase, 10
NAC vs. H2O 48h	Mitotic cell cycle	A_23_P165691	proteasome (prosome, macropain) 26S subunit, non-ATPase, 14
NAC vs. H2O 48h	Mitotic cell cycle	A_33_P3288384	proteasome (prosome, macropain) subunit, alpha type, 1
NAC vs. H2O 48h	Mitotic cell cycle	A_23_P345591	proteasome (prosome, macropain) subunit, alpha type, 2
NAC vs. H2O 48h	Mitotic cell cycle	A_23_P140301	proteasome (prosome, macropain) subunit, alpha type, 3
NAC vs. H2O 48h	Mitotic cell cycle	A_24_P124992	proteasome (prosome, macropain) subunit, alpha type, 4
NAC vs. H2O 48h	Mitotic cell cycle	A_24_P396720	protein phosphatase 1, catalytic subunit, beta isoform; speedy homolog A (Xenopus laevis)
NAC vs. H2O 48h	Mitotic cell cycle	A_23_P204850	retinoblastoma 1
NAC vs. H2O 48h	Mitotic cell cycle	A_33_P3240702	retinoblastoma binding protein 8
NAC vs. H2O 48h	Mitotic cell cycle	A_23_P8482, A_24_P291973	septin 7
NAC vs. H2O 48h	Mitotic cell cycle	A_24_P225970	shugoshin-like 1 (S. pombe)
NAC vs. H2O 48h	Mitotic cell cycle	A_33_P3271800	sirtuin (silent mating type information regulation 2 homolog) 2 (S. cerevisiae)
NAC vs. H2O 48h	Mitotic cell cycle	A_23_P357365	stromal antigen 1
NAC vs. H2O 48h	Mitotic cell cycle	A_24_P66125, A_23_P33856	stromal antigen 2
NAC vs. H2O 48h	Mitotic cell cycle	A_24_P942604, A_33_P3290909	structural maintenance of chromosomes 1A
NAC vs. H2O 48h	Mitotic cell cycle	A_33_P3357322, A_33_P3378334	structural maintenance of chromosomes 2
NAC vs. H2O 48h	Mitotic cell cycle	A_23_P138631	structural maintenance of chromosomes 3
NAC vs. H2O 48h	Mitotic cell cycle	A_33_P3716128, A_33_P3248519	structural maintenance of chromosomes 4
NAC vs. H2O 48h	Mitotic cell cycle	A_23_P257911, A_33_P3325439	ubiquitin specific peptidase 16
NAC vs. H2O 48h	Mitotic cell cycle	A_33_P3387771	ubiquitin specific peptidase 9, X-linked
NAC vs. H2O 48h	Mitotic cell cycle	A_32_P74366, A_33_P3223467	valosin containing protein (p97)/p47 complex interacting protein 1
NAC vs. H2O 48h	Transcription	A_24_P18621	AE binding protein 2
NAC vs. H2O 48h	Transcription	A_24_P286079	AF4/FMR2 family, member 4
NAC vs. H2O 48h	Transcription	A_24_P28657, A_33_P3666346	AT hook containing transcription factor 1; AT hook containing transcription factor 1 pseudogene
NAC vs. H2O 48h	Transcription	A_23_P436476, A_23_P201951	AT rich interactive domain 4B (RBP1-like)
NAC vs. H2O 48h	Transcription	A_23_P143016	AT rich interactive domain 5A (MRF1-like)
NAC vs. H2O 48h	Transcription	A_33_P3217238	ATPase family, AAA domain containing 2
NAC vs. H2O 48h	Transcription	A_24_P940776	B double prime 1, subunit of RNA polymerase III transcription initiation factor IIIB
NAC vs. H2O 48h	Transcription	A_33_P3253804	CCAAT/enhancer binding protein (C/EBP), delta
NAC vs. H2O 48h	Transcription	A_33_P3253807	CCAAT/enhancer binding protein (C/EBP), gamma
NAC vs. H2O 48h	Transcription	A_23_P119964	CCAAT/enhancer binding protein (C/EBP), zeta
NAC vs. H2O 48h	Transcription	A_24_P941922	CCR4-NOT transcription complex, subunit 4
NAC vs. H2O 48h	Transcription	A_24_P940125	CCR4-NOT transcription complex, subunit 6
NAC vs. H2O 48h	Transcription	A_23_P363163	CGG triplet repeat binding protein 1
NAC vs. H2O 48h	Transcription	A_23_P26021	COP9 constitutive photomorphogenic homolog subunit 2 (Arabidopsis)
NAC vs. H2O 48h	Transcription	A_23_P71419	COP9 constitutive photomorphogenic homolog subunit 5 (Arabidopsis)
NAC vs. H2O 48h	Transcription	A_33_P3420204, A_33_P3331882	CREB regulated transcription coactivator 1
NAC vs. H2O 48h	Transcription	A_23_P214969	Cbp/p300-interacting transactivator, with Glu/Asp-rich carboxy-terminal domain, 2
NAC vs. H2O 48h	Transcription	A_23_P130753	D site of albumin promoter (albumin D-box) binding protein
NAC vs. H2O 48h	Transcription	A_23_P35871	E2F transcription factor 8
NAC vs. H2O 48h	Transcription	A_23_P252201	ELL associated factor 2
NAC vs. H2O 48h	Transcription	A_33_P3840630	FRY-like
NAC vs. H2O 48h	Transcription	A_33_P3269588	GA binding protein transcription factor, alpha subunit 60kDa
NAC vs. H2O 48h	Transcription	A_23_P205789	GA binding protein transcription factor, beta subunit 1
NAC vs. H2O 48h	Transcription	A_23_P364465	GC-rich promoter binding protein 1
NAC vs. H2O 48h	Transcription	A_23_P59616, A_33_P3317543	GTF2I repeat domain containing 2
NAC vs. H2O 48h	Transcription	A_33_P3279009	H6 family homeobox 1
NAC vs. H2O 48h	Transcription	A_33_P3394727	KH domain containing, RNA binding, signal transduction associated 3
NAC vs. H2O 48h	Transcription	A_23_P371076, A_23_P354805	Kruppel-like factor 12
NAC vs. H2O 48h	Transcription	A_23_P119196	Kruppel-like factor 2 (lung)
NAC vs. H2O 48h	Transcription	A_33_P3223678	LIM homeobox 3
NAC vs. H2O 48h	Transcription	A_23_P32175	LIM homeobox 6
NAC vs. H2O 48h	Transcription	A_23_P314222	Leo1, Paf1/RNA polymerase II complex component, homolog (S. cerevisiae)
NAC vs. H2O 48h	Transcription	A_23_P33072	MAF1 homolog (S. cerevisiae)
NAC vs. H2O 48h	Transcription	A_23_P408094	MAX dimerization protein 1
NAC vs. H2O 48h	Transcription	A_23_P423695, A_24_P234732	MAX dimerization protein 4
NAC vs. H2O 48h	Transcription	A_23_P37654	MAX gene associated
NAC vs. H2O 48h	Transcription	A_33_P3383029	MAX interactor 1
NAC vs. H2O 48h	Transcription	A_24_P297537	MEF2 activating motif and SAP domain containing transcriptional regulator
NAC vs. H2O 48h	Transcription	A_33_P3402763, A_23_P50897	MKI67 (FHA domain) interacting nucleolar phosphoprotein
NAC vs. H2O 48h	Transcription	A_23_P254733	MLF1 interacting protein
NAC vs. H2O 48h	Transcription	A_23_P53530	MTERF domain containing 3
NAC vs. H2O 48h	Transcription	A_23_P151459, A_24_P323815	MYC binding protein 2
NAC vs. H2O 48h	Transcription	A_23_P386254	NK3 homeobox 2
NAC vs. H2O 48h	Transcription	A_24_P226116	NMDA receptor regulated 1
NAC vs. H2O 48h	Transcription	A_33_P3226605	PC4 and SFRS1 interacting protein 1
NAC vs. H2O 48h	Transcription	A_23_P70371	PHD finger protein 3
NAC vs. H2O 48h	Transcription	A_23_P395524	PWP1 homolog (S. cerevisiae)
NAC vs. H2O 48h	Transcription	A_23_P9056	RB1-inducible coiled-coil 1
NAC vs. H2O 48h	Transcription	A_23_P97623	Ras-related GTP binding C
NAC vs. H2O 48h	Transcription	A_23_P26094	SAFB-like, transcription modulator
NAC vs. H2O 48h	Transcription	A_23_P43946	SAP domain containing ribonucleoprotein
NAC vs. H2O 48h	Transcription	A_23_P141960	SERTA domain containing 3
NAC vs. H2O 48h	Transcription	A_23_P44760	SET domain containing 2
NAC vs. H2O 48h	Transcription	A_33_P3325120, A_23_P85703	SRY (sex determining region Y)-box 13
NAC vs. H2O 48h	Transcription	A_32_P170444	SUB1 homolog (S. cerevisiae)
NAC vs. H2O 48h	Transcription	A_23_P256716	SWI/SNF related, matrix associated, actin dependent regulator of chromatin, subfamily a, member 5
NAC vs. H2O 48h	Transcription	A_23_P164451	T-box 2
NAC vs. H2O 48h	Transcription	A_23_P43248	TAF2 RNA polymerase II, TATA box binding protein (TBP)-associated factor, 150kDa
NAC vs. H2O 48h	Transcription	A_24_P391431	TAF9B RNA polymerase II, TATA box binding protein (TBP)-associated factor, 31kDa
NAC vs. H2O 48h	Transcription	A_32_P234935, A_23_P403955	TAR DNA binding protein
NAC vs. H2O 48h	Transcription	A_23_P165891	TATA box binding protein (TBP)-associated factor, RNA polymerase I, B, 63kDa
NAC vs. H2O 48h	Transcription	A_24_P261383	TATA box binding protein (TBP)-associated factor, RNA polymerase I, D, 41kDa; small nucleolar RNA, H/ACA box 32; small nucleolar RNA, H/ACA box 25
NAC vs. H2O 48h	Transcription	A_33_P3405531	TATA element modulatory factor 1
NAC vs. H2O 48h	Transcription	A_23_P82000	TEA domain family member 3
NAC vs. H2O 48h	Transcription	A_24_P222684	TROVE domain family, member 2
NAC vs. H2O 48h	Transcription	A_24_P200942	TSC22 domain family, member 4
NAC vs. H2O 48h	Transcription	A_23_P386561	TWIST neighbor
NAC vs. H2O 48h	Transcription	A_23_P142013	XPA binding protein 2
NAC vs. H2O 48h	Transcription	A_33_P3312030, A_33_P3421108	YY1 associated factor 2
NAC vs. H2O 48h	Transcription	A_33_P3305458	activating transcription factor 6 beta
NAC vs. H2O 48h	Transcription	A_33_P3236177	angiogenin, ribonuclease, RNase A family, 5
NAC vs. H2O 48h	Transcription	A_24_P57898	basic helix-loop-helix family, member e23
NAC vs. H2O 48h	Transcription	A_24_P362572, A_33_P3334548	basic leucine zipper and W2 domains 1 pseudogene 1; basic leucine zipper and W2 domains 1 like 1; basic leucine zipper and W2 domains 1
NAC vs. H2O 48h	Transcription	A_24_P56484	breast cancer metastasis-suppressor 1-like
NAC vs. H2O 48h	Transcription	A_24_P104538, A_33_P3227506, A_33_P3269453	bromodomain PHD finger transcription factor
NAC vs. H2O 48h	Transcription	A_23_P76799	bromodomain adjacent to zinc finger domain, 1A
NAC vs. H2O 48h	Transcription	A_23_P120048	bromodomain adjacent to zinc finger domain, 2B
NAC vs. H2O 48h	Transcription	A_33_P3395713, A_23_P211136, A_24_P190541	bromodomain and WD repeat domain containing 1
NAC vs. H2O 48h	Transcription	A_23_P150407	cAMP responsive element binding protein 3-like 1
NAC vs. H2O 48h	Transcription	A_33_P3345708	cAMP responsive element binding protein 3-like 4
NAC vs. H2O 48h	Transcription	A_23_P98995	calcium binding and coiled-coil domain 1
NAC vs. H2O 48h	Transcription	A_33_P3382959	caspase 8 associated protein 2
NAC vs. H2O 48h	Transcription	A_33_P3219770	cell division cycle 73, Paf1/RNA polymerase II complex component, homolog (S. cerevisiae)
NAC vs. H2O 48h	Transcription	A_23_P115842	cell division cycle and apoptosis regulator 1
NAC vs. H2O 48h	Transcription	A_23_P250735	chromobox homolog 7
NAC vs. H2O 48h	Transcription	A_23_P55421	chromobox homolog 8 (Pc class homolog, Drosophila)
NAC vs. H2O 48h	Transcription	A_23_P372638, A_24_P942250	chromodomain helicase DNA binding protein 9
NAC vs. H2O 48h	Transcription	A_23_P120062	chromosome 2 open reading frame 3
NAC vs. H2O 48h	Transcription	A_23_P211056, A_23_P211064	chromosome 21 open reading frame 66
NAC vs. H2O 48h	Transcription	A_32_P209960	class II, major histocompatibility complex, transactivator
NAC vs. H2O 48h	Transcription	A_23_P419038, A_33_P3358938	clock homolog (mouse)
NAC vs. H2O 48h	Transcription	A_33_P3402570, A_23_P105664	coiled-coil domain containing 59
NAC vs. H2O 48h	Transcription	A_23_P39814	corepressor interacting with RBPJ
NAC vs. H2O 48h	Transcription	A_23_P127394	cryptochrome 2 (photolyase-like)
NAC vs. H2O 48h	Transcription	A_24_P47681	cullin-associated and neddylation-dissociated 1
NAC vs. H2O 48h	Transcription	A_23_P8664	cyclin D binding myb-like transcription factor 1
NAC vs. H2O 48h	Transcription	A_23_P30338	cyclin H
NAC vs. H2O 48h	Transcription	A_24_P174341	cyclin T2
NAC vs. H2O 48h	Transcription	A_23_P97584	deoxynucleotidyltransferase, terminal, interacting protein 2
NAC vs. H2O 48h	Transcription	A_33_P3209537	early B-cell factor 4
NAC vs. H2O 48h	Transcription	A_23_P53217	embryonic ectoderm development
NAC vs. H2O 48h	Transcription	A_33_P3252196	enhancer of zeste homolog 2 (Drosophila)
NAC vs. H2O 48h	Transcription	A_33_P3281151	far upstream element (FUSE) binding protein 1
NAC vs. H2O 48h	Transcription	A_23_P140527	forkhead box B1
NAC vs. H2O 48h	Transcription	A_33_P3283833	forkhead box S1
NAC vs. H2O 48h	Transcription	A_23_P34628	general transcription factor IIB
NAC vs. H2O 48h	Transcription	A_33_P3317198	general transcription factor IIF, polypeptide 2, 30kDa
NAC vs. H2O 48h	Transcription	A_23_P12816, A_33_P3258117	helicase, lymphoid-specific
NAC vs. H2O 48h	Transcription	A_24_P277155	helicase-like transcription factor
NAC vs. H2O 48h	Transcription	A_23_P213153	heterogeneous nuclear ribonucleoprotein D-like
NAC vs. H2O 48h	Transcription	A_33_P3211078	high mobility group AT-hook 2
NAC vs. H2O 48h	Transcription	A_33_P3394599	high-mobility group 20B
NAC vs. H2O 48h	Transcription	A_23_P122304	histone deacetylase 2
NAC vs. H2O 48h	Transcription	A_24_P125283	histone deacetylase 5
NAC vs. H2O 48h	Transcription	A_33_P3377519	homeobox A6
NAC vs. H2O 48h	Transcription	A_23_P70968	homeobox A7
NAC vs. H2O 48h	Transcription	A_33_P3416231	homeobox A9
NAC vs. H2O 48h	Transcription	A_23_P19619	human immunodeficiency virus type I enhancer binding protein 1
NAC vs. H2O 48h	Transcription	A_23_P106241	hypothetical LOC341378; thyroid hormone receptor interactor 11
NAC vs. H2O 48h	Transcription	A_33_P3232038	hypothetical LOC389458; RB-associated KRAB zinc finger
NAC vs. H2O 48h	Transcription	A_24_P56388, A_33_P3231277	hypoxia inducible factor 1, alpha subunit (basic helix-loop-helix transcription factor)
NAC vs. H2O 48h	Transcription	A_33_P3338152	hypoxia inducible factor 3, alpha subunit
NAC vs. H2O 48h	Transcription	A_23_P391506	influenza virus NS1A binding protein
NAC vs. H2O 48h	Transcription	A_23_P748	interferon regulatory factor 6
NAC vs. H2O 48h	Transcription	A_24_P378019	interferon regulatory factor 7
NAC vs. H2O 48h	Transcription	A_33_P3359683	interleukin 16 (lymphocyte chemoattractant factor)
NAC vs. H2O 48h	Transcription	A_23_P427217	jumonji domain containing 1C
NAC vs. H2O 48h	Transcription	A_33_P3324909	jun D proto-oncogene
NAC vs. H2O 48h	Transcription	A_24_P26073	leucine-rich PPR-motif containing
NAC vs. H2O 48h	Transcription	A_23_P328836	ligand dependent nuclear receptor corepressor
NAC vs. H2O 48h	Transcription	A_32_P54242	ligand dependent nuclear receptor corepressor-like
NAC vs. H2O 48h	Transcription	A_33_P3223759	mediator complex subunit 13
NAC vs. H2O 48h	Transcription	A_23_P47991	mediator complex subunit 13-like
NAC vs. H2O 48h	Transcription	A_23_P56170	mediator complex subunit 16
NAC vs. H2O 48h	Transcription	A_23_P32615	menage a trois homolog 1, cyclin H assembly factor (Xenopus laevis)
NAC vs. H2O 48h	Transcription	A_23_P305723	mesoderm induction early response 1 homolog (Xenopus laevis)
NAC vs. H2O 48h	Transcription	A_23_P90612	minichromosome maintenance complex component 6
NAC vs. H2O 48h	Transcription	A_23_P68547	minichromosome maintenance complex component 8
NAC vs. H2O 48h	Transcription	A_23_P408108	mitochondrial transcription termination factor
NAC vs. H2O 48h	Transcription	A_33_P3301306	myeloid/lymphoid or mixed-lineage leukemia 3
NAC vs. H2O 48h	Transcription	A_33_P3277407	myeloid/lymphoid or mixed-lineage leukemia 5 (trithorax homolog, Drosophila)
NAC vs. H2O 48h	Transcription	A_23_P51679	myocyte enhancer factor 2D
NAC vs. H2O 48h	Transcription	A_33_P3327108	nemo-like kinase
NAC vs. H2O 48h	Transcription	A_23_P27734	neuronal PAS domain protein 1
NAC vs. H2O 48h	Transcription	A_33_P3884230	nuclear factor I/X (CCAAT-binding transcription factor)
NAC vs. H2O 48h	Transcription	A_23_P203013	nuclear protein, ataxia-telangiectasia locus
NAC vs. H2O 48h	Transcription	A_23_P211007, A_33_P3251430	nuclear receptor interacting protein 1
NAC vs. H2O 48h	Transcription	A_33_P3409124, A_24_P943472	nuclear receptor subfamily 1, group D, member 2
NAC vs. H2O 48h	Transcription	A_23_P55926	nuclear receptor subfamily 1, group H, member 2
NAC vs. H2O 48h	Transcription	A_33_P3237775	nuclear receptor subfamily 1, group H, member 3
NAC vs. H2O 48h	Transcription	A_33_P3302220	nuclear receptor subfamily 2, group C, member 1
NAC vs. H2O 48h	Transcription	A_33_P3767927	nuclear receptor subfamily 3, group C, member 1 (glucocorticoid receptor)
NAC vs. H2O 48h	Transcription	A_23_P53668	nuclear transcription factor Y, beta
NAC vs. H2O 48h	Transcription	A_23_P89589	period homolog 1 (Drosophila)
NAC vs. H2O 48h	Transcription	A_33_P3218694	pinin, desmosome associated protein
NAC vs. H2O 48h	Transcription	A_33_P3330453	polybromo 1
NAC vs. H2O 48h	Transcription	A_24_P880043	polycomb group ring finger 5
NAC vs. H2O 48h	Transcription	A_23_P115703	polycomb group ring finger 6
NAC vs. H2O 48h	Transcription	A_33_P3396459	polymerase (RNA) II (DNA directed) polypeptide H
NAC vs. H2O 48h	Transcription	A_23_P166122	polymerase (RNA) III (DNA directed) polypeptide F, 39 kDa
NAC vs. H2O 48h	Transcription	A_23_P41942, A_33_P3396527	polymerase (RNA) III (DNA directed) polypeptide G (32kD)
NAC vs. H2O 48h	Transcription	A_23_P31335	postmeiotic segregation increased 2-like 3; zinc finger protein 12
NAC vs. H2O 48h	Transcription	A_33_P3224307	prohibitin 2
NAC vs. H2O 48h	Transcription	A_23_P145074, A_33_P3279831	proline-rich nuclear receptor coactivator 1
NAC vs. H2O 48h	Transcription	A_33_P3323742	proline-rich nuclear receptor coactivator 2; similar to hCG1728885
NAC vs. H2O 48h	Transcription	A_24_P207139	promyelocytic leukemia; similar to promyelocytic leukemia protein isoform 1
NAC vs. H2O 48h	Transcription	A_23_P129835	protein phosphatase 1, regulatory (inhibitor) subunit 1B
NAC vs. H2O 48h	Transcription	A_24_P286465	purine-rich element binding protein B
NAC vs. H2O 48h	Transcription	A_24_P393864, A_33_P3376234	putative homeodomain transcription factor 1
NAC vs. H2O 48h	Transcription	A_24_P175176	putative homeodomain transcription factor 2
NAC vs. H2O 48h	Transcription	A_23_P126037	rearranged L-myc fusion
NAC vs. H2O 48h	Transcription	A_23_P29994	recombination signal binding protein for immunoglobulin kappa J region
NAC vs. H2O 48h	Transcription	A_23_P139388	remodeling and spacing factor 1
NAC vs. H2O 48h	Transcription	A_23_P18465	replication factor C (activator 1) 1, 145kDa
NAC vs. H2O 48h	Transcription	A_23_P204850	retinoblastoma 1
NAC vs. H2O 48h	Transcription	A_23_P28733	retinoblastoma-like 1 (p107)
NAC vs. H2O 48h	Transcription	A_23_P59179	retinoid X receptor, beta
NAC vs. H2O 48h	Transcription	A_23_P148484	ring finger protein, LIM domain interacting; similar to ring finger protein (C3H2C3 type) 6
NAC vs. H2O 48h	Transcription	A_23_P216307	runt-related transcription factor 1; translocated to, 1 (cyclin D-related)
NAC vs. H2O 48h	Transcription	A_23_P435002	serum response factor binding protein 1
NAC vs. H2O 48h	Transcription	A_24_P108863	sex comb on midleg-like 1 (Drosophila)
NAC vs. H2O 48h	Transcription	A_33_P3354955	similar to ABT1-associated protein; ESF1, nucleolar pre-rRNA processing protein, homolog (S. cerevisiae)
NAC vs. H2O 48h	Transcription	A_23_P111343, A_24_P89512	similar to Bcl-2-associated transcription factor 1 (Btf); BCL2-associated transcription factor 1
NAC vs. H2O 48h	Transcription	A_23_P31315	similar to chromobox homolog 3; chromobox homolog 3 (HP1 gamma homolog, Drosophila)
NAC vs. H2O 48h	Transcription	A_23_P30050	solute carrier family 30 (zinc transporter), member 9
NAC vs. H2O 48h	Transcription	A_33_P3318292	splicing factor proline/glutamine-rich (polypyrimidine tract binding protein associated)
NAC vs. H2O 48h	Transcription	A_33_P3220152	strawberry notch homolog 2 (Drosophila)
NAC vs. H2O 48h	Transcription	A_23_P151634	suppressor of Ty 16 homolog (S. cerevisiae); suppressor of Ty 16 homolog (S. cerevisiae) pseudogene
NAC vs. H2O 48h	Transcription	A_23_P202392	suppressor of variegation 3-9 homolog 2 (Drosophila)
NAC vs. H2O 48h	Transcription	A_23_P100883	suppressor of zeste 12 homolog (Drosophila)
NAC vs. H2O 48h	Transcription	A_23_P207742, A_24_P262407	thyroid hormone receptor, alpha (erythroblastic leukemia viral (v-erb-a) oncogene homolog, avian)
NAC vs. H2O 48h	Transcription	A_23_P32217	topoisomerase I binding, arginine/serine-rich
NAC vs. H2O 48h	Transcription	A_23_P132444	transcription elongation factor A (SII), 1 pseudogene 2; transcription elongation factor A (SII), 1
NAC vs. H2O 48h	Transcription	A_23_P133365	transcription elongation regulator 1
NAC vs. H2O 48h	Transcription	A_24_P82142	transcription factor 12
NAC vs. H2O 48h	Transcription	A_23_P142872	transcription factor 7-like 1 (T-cell specific, HMG-box)
NAC vs. H2O 48h	Transcription	A_33_P3389188	transcription factor A, mitochondrial
NAC vs. H2O 48h	Transcription	A_23_P45940	transcription factor B2, mitochondrial
NAC vs. H2O 48h	Transcription	A_33_P3230339	transcription termination factor, RNA polymerase I
NAC vs. H2O 48h	Transcription	A_33_P3348614	transducin (beta)-like 1 X-linked receptor 1
NAC vs. H2O 48h	Transcription	A_33_P3302676	transducin-like enhancer of split 4 (E(sp1) homolog, Drosophila)
NAC vs. H2O 48h	Transcription	A_23_P134755	trichorhinophalangeal syndrome I
NAC vs. H2O 48h	Transcription	A_23_P93629	tripartite motif-containing 24
NAC vs. H2O 48h	Transcription	A_33_P3257367	tripartite motif-containing 33
NAC vs. H2O 48h	Transcription	A_23_P257911, A_33_P3325439	ubiquitin specific peptidase 16
NAC vs. H2O 48h	Transcription	A_23_P103110	v-maf musculoaponeurotic fibrosarcoma oncogene homolog F (avian)
NAC vs. H2O 48h	Transcription	A_23_P43157	v-myb myeloblastosis viral oncogene homolog (avian)-like 1
NAC vs. H2O 48h	Transcription	A_33_P3674851	vacuolar protein sorting 36 homolog (S. cerevisiae)
NAC vs. H2O 48h	Transcription	A_33_P3374723	zinc finger E-box binding homeobox 1
NAC vs. H2O 48h	Transcription	A_23_P99693	zinc finger and BTB domain containing 1
NAC vs. H2O 48h	Transcription	A_23_P109774	zinc finger and BTB domain containing 11
NAC vs. H2O 48h	Transcription	A_23_P40866	zinc finger and BTB domain containing 20
NAC vs. H2O 48h	Transcription	A_24_P592012	zinc finger and BTB domain containing 46
NAC vs. H2O 48h	Transcription	A_33_P3253264	zinc finger and BTB domain containing 48
NAC vs. H2O 48h	Transcription	A_23_P83234	zinc finger and BTB domain containing 6
NAC vs. H2O 48h	Transcription	A_33_P3252730, A_33_P3264379	zinc finger family member 788
NAC vs. H2O 48h	Transcription	A_23_P43095	zinc finger homeobox 4
NAC vs. H2O 48h	Transcription	A_23_P3856	zinc finger protein 1 homolog (mouse)
NAC vs. H2O 48h	Transcription	A_33_P3412353	zinc finger protein 10
NAC vs. H2O 48h	Transcription	A_33_P3237403	zinc finger protein 100
NAC vs. H2O 48h	Transcription	A_23_P45087	zinc finger protein 107
NAC vs. H2O 48h	Transcription	A_23_P107724	zinc finger protein 112 homolog (mouse)
NAC vs. H2O 48h	Transcription	A_24_P935782	zinc finger protein 121
NAC vs. H2O 48h	Transcription	A_33_P3296074	zinc finger protein 131
NAC vs. H2O 48h	Transcription	A_23_P59855	zinc finger protein 138
NAC vs. H2O 48h	Transcription	A_23_P101811	zinc finger protein 14
NAC vs. H2O 48h	Transcription	A_24_P186342	zinc finger protein 14 homolog (mouse)
NAC vs. H2O 48h	Transcription	A_24_P402836	zinc finger protein 141
NAC vs. H2O 48h	Transcription	A_23_P84910	zinc finger protein 157
NAC vs. H2O 48h	Transcription	A_23_P93269	zinc finger protein 165
NAC vs. H2O 48h	Transcription	A_23_P89921	zinc finger protein 180
NAC vs. H2O 48h	Transcription	A_23_P50735	zinc finger protein 181
NAC vs. H2O 48h	Transcription	A_32_P43465	zinc finger protein 182
NAC vs. H2O 48h	Transcription	A_23_P252748	zinc finger protein 195
NAC vs. H2O 48h	Transcription	A_33_P3222698, A_33_P3222703	zinc finger protein 197
NAC vs. H2O 48h	Transcription	A_23_P133359	zinc finger protein 2 homolog (mouse)
NAC vs. H2O 48h	Transcription	A_33_P3385983	zinc finger protein 20
NAC vs. H2O 48h	Transcription	A_24_P56689	zinc finger protein 205
NAC vs. H2O 48h	Transcription	A_24_P36285	zinc finger protein 224
NAC vs. H2O 48h	Transcription	A_23_P395555	zinc finger protein 226
NAC vs. H2O 48h	Transcription	A_23_P371011	zinc finger protein 227
NAC vs. H2O 48h	Transcription	A_24_P147252, A_23_P89073	zinc finger protein 23 (KOX 16)
NAC vs. H2O 48h	Transcription	A_23_P208325	zinc finger protein 235
NAC vs. H2O 48h	Transcription	A_24_P113221	zinc finger protein 24
NAC vs. H2O 48h	Transcription	A_23_P35343, A_33_P3243717	zinc finger protein 248
NAC vs. H2O 48h	Transcription	A_23_P381577	zinc finger protein 25
NAC vs. H2O 48h	Transcription	A_33_P3252630, A_32_P144908, A_33_P3221443	zinc finger protein 254
NAC vs. H2O 48h	Transcription	A_24_P21831	zinc finger protein 26
NAC vs. H2O 48h	Transcription	A_23_P66260	zinc finger protein 267
NAC vs. H2O 48h	Transcription	A_24_P243776	zinc finger protein 277
NAC vs. H2O 48h	Transcription	A_23_P14708	zinc finger protein 280D
NAC vs. H2O 48h	Transcription	A_23_P311358	zinc finger protein 282
NAC vs. H2O 48h	Transcription	A_32_P113584	zinc finger protein 292
NAC vs. H2O 48h	Transcription	A_32_P203430, A_33_P3389298	zinc finger protein 30
NAC vs. H2O 48h	Transcription	A_33_P3404824, A_23_P110699	zinc finger protein 300
NAC vs. H2O 48h	Transcription	A_23_P209032, A_24_P159837	zinc finger protein 302
NAC vs. H2O 48h	Transcription	A_23_P85969	zinc finger protein 326
NAC vs. H2O 48h	Transcription	A_33_P3245674	zinc finger protein 329
NAC vs. H2O 48h	Transcription	A_33_P3381483	zinc finger protein 331
NAC vs. H2O 48h	Transcription	A_24_P212127, A_33_P3323101, A_24_P212129	zinc finger protein 33A
NAC vs. H2O 48h	Transcription	A_33_P3323101, A_33_P3296871	zinc finger protein 33B
NAC vs. H2O 48h	Transcription	A_23_P94911	zinc finger protein 345
NAC vs. H2O 48h	Transcription	A_23_P60565	zinc finger protein 354A
NAC vs. H2O 48h	Transcription	A_23_P94762	zinc finger protein 354B
NAC vs. H2O 48h	Transcription	A_24_P19175	zinc finger protein 358
NAC vs. H2O 48h	Transcription	A_23_P254025	zinc finger protein 37 homolog (mouse)
NAC vs. H2O 48h	Transcription	A_33_P3238177	zinc finger protein 37A
NAC vs. H2O 48h	Transcription	A_23_P16354	zinc finger protein 382
NAC vs. H2O 48h	Transcription	A_23_P208143	zinc finger protein 397
NAC vs. H2O 48h	Transcription	A_23_P90333	zinc finger protein 404
NAC vs. H2O 48h	Transcription	A_33_P3252794	zinc finger protein 41 homolog (mouse)
NAC vs. H2O 48h	Transcription	A_33_P3420053	zinc finger protein 415
NAC vs. H2O 48h	Transcription	A_33_P3395396, A_23_P380951	zinc finger protein 420
NAC vs. H2O 48h	Transcription	A_24_P941166	zinc finger protein 425
NAC vs. H2O 48h	Transcription	A_23_P95736	zinc finger protein 429
NAC vs. H2O 48h	Transcription	A_23_P434430	zinc finger protein 439
NAC vs. H2O 48h	Transcription	A_33_P3397323	zinc finger protein 441
NAC vs. H2O 48h	Transcription	A_23_P101476	zinc finger protein 442
NAC vs. H2O 48h	Transcription	A_23_P67278	zinc finger protein 443
NAC vs. H2O 48h	Transcription	A_23_P356122	zinc finger protein 451
NAC vs. H2O 48h	Transcription	A_33_P3338011	zinc finger protein 480
NAC vs. H2O 48h	Transcription	A_23_P341700	zinc finger protein 484
NAC vs. H2O 48h	Transcription	A_32_P109036	zinc finger protein 493
NAC vs. H2O 48h	Transcription	A_33_P3239143, A_33_P3323323	zinc finger protein 497
NAC vs. H2O 48h	Transcription	A_24_P126305	zinc finger protein 500
NAC vs. H2O 48h	Transcription	A_24_P19268, A_32_P144908	zinc finger protein 506
NAC vs. H2O 48h	Transcription	A_23_P35576	zinc finger protein 518A
NAC vs. H2O 48h	Transcription	A_23_P376735	zinc finger protein 524
NAC vs. H2O 48h	Transcription	A_24_P284584	zinc finger protein 559
NAC vs. H2O 48h	Transcription	A_32_P113114	zinc finger protein 561; zinc finger protein 812
NAC vs. H2O 48h	Transcription	A_33_P3398091	zinc finger protein 562
NAC vs. H2O 48h	Transcription	A_33_P3343750, A_23_P354894	zinc finger protein 567
NAC vs. H2O 48h	Transcription	A_24_P101304	zinc finger protein 568
NAC vs. H2O 48h	Transcription	A_33_P3403773	zinc finger protein 569
NAC vs. H2O 48h	Transcription	A_23_P401084	zinc finger protein 575
NAC vs. H2O 48h	Transcription	A_23_P309207	zinc finger protein 577
NAC vs. H2O 48h	Transcription	A_23_P4798	zinc finger protein 581
NAC vs. H2O 48h	Transcription	A_23_P395464	zinc finger protein 582
NAC vs. H2O 48h	Transcription	A_23_P90223	zinc finger protein 585A
NAC vs. H2O 48h	Transcription	A_23_P321160	zinc finger protein 594
NAC vs. H2O 48h	Transcription	A_23_P155939	zinc finger protein 595
NAC vs. H2O 48h	Transcription	A_23_P82762	zinc finger protein 596
NAC vs. H2O 48h	Transcription	A_23_P16006	zinc finger protein 600
NAC vs. H2O 48h	Transcription	A_33_P3327961, A_33_P3400424	zinc finger protein 615
NAC vs. H2O 48h	Transcription	A_23_P69877	zinc finger protein 62 homolog (mouse)
NAC vs. H2O 48h	Transcription	A_23_P153037	zinc finger protein 624
NAC vs. H2O 48h	Transcription	A_33_P3385983	zinc finger protein 625
NAC vs. H2O 48h	Transcription	A_24_P273799	zinc finger protein 641
NAC vs. H2O 48h	Transcription	A_23_P160200	zinc finger protein 643
NAC vs. H2O 48h	Transcription	A_23_P200772, A_24_P256337	zinc finger protein 644
NAC vs. H2O 48h	Transcription	A_23_P345081	zinc finger protein 655
NAC vs. H2O 48h	Transcription	A_23_P419202, A_32_P220739, A_33_P3341494	zinc finger protein 658 pseudogene; zinc finger protein 658B
NAC vs. H2O 48h	Transcription	A_32_P375286	zinc finger protein 660
NAC vs. H2O 48h	Transcription	A_23_P359655	zinc finger protein 664
NAC vs. H2O 48h	Transcription	A_23_P28012	zinc finger protein 682
NAC vs. H2O 48h	Transcription	A_23_P11598	zinc finger protein 684
NAC vs. H2O 48h	Transcription	A_23_P27636	zinc finger protein 700
NAC vs. H2O 48h	Transcription	A_23_P130444	zinc finger protein 701
NAC vs. H2O 48h	Transcription	A_24_P19268	zinc finger protein 708
NAC vs. H2O 48h	Transcription	A_24_P365322	zinc finger protein 709
NAC vs. H2O 48h	Transcription	A_23_P217297	zinc finger protein 711
NAC vs. H2O 48h	Transcription	A_24_P19268	zinc finger protein 714
NAC vs. H2O 48h	Transcription	A_23_P92602, A_23_P335039	zinc finger protein 721
NAC vs. H2O 48h	Transcription	A_33_P3423445	zinc finger protein 730
NAC vs. H2O 48h	Transcription	A_33_P3285047	zinc finger protein 75a
NAC vs. H2O 48h	Transcription	A_24_P941487, A_33_P3289422	zinc finger protein 761
NAC vs. H2O 48h	Transcription	A_33_P3289422	zinc finger protein 765
NAC vs. H2O 48h	Transcription	A_33_P3423425	zinc finger protein 770
NAC vs. H2O 48h	Transcription	A_23_P419786	zinc finger protein 781
NAC vs. H2O 48h	Transcription	A_23_P78835	zinc finger protein 787
NAC vs. H2O 48h	Transcription	A_33_P3261927	zinc finger protein 789
NAC vs. H2O 48h	Transcription	A_33_P3380932	zinc finger protein 800
NAC vs. H2O 48h	Transcription	A_32_P3998	zinc finger protein 813
NAC vs. H2O 48h	Transcription	A_23_P39050	zinc finger protein 823
NAC vs. H2O 48h	Transcription	A_33_P3256868	zinc finger protein 83
NAC vs. H2O 48h	Transcription	A_33_P3273266	zinc finger protein 834
NAC vs. H2O 48h	Transcription	A_23_P105276	zinc finger protein 84
NAC vs. H2O 48h	Transcription	A_23_P67702	zinc finger protein 85
NAC vs. H2O 48h	Transcription	A_32_P144908, A_33_P3217230	zinc finger protein 91
NAC vs. H2O 48h	Transcription	A_23_P501080	zinc finger protein 92
NAC vs. H2O 48h	Transcription	A_24_P19268, A_32_P144908	zinc finger protein 98 (F7175); keratin associated protein 1-1; zinc finger protein 492; zinc finger protein 849 pseudogene
NAC vs. H2O 48h	Transcription	A_24_P358619	zinc finger protein 99
NAC vs. H2O 48h	Transcription	A_24_P237757	zinc finger, MYM-type 2
NAC vs. H2O 48h	Transcription	A_33_P3319026, A_23_P11507	zinc finger, ZZ-type containing 3
NAC vs. H2O 6d	Response to hypoxia	A_23_P127948	adrenomedullin
NAC vs. H2O 6d	Response to hypoxia	A_33_P3295358	angiopoietin-like 4
NAC vs. H2O 6d	Response to hypoxia	A_23_P157793	carbonic anhydrase IX
NAC vs. H2O 6d	Response to hypoxia	A_23_P85598	chaperone, ABC1 activity of bc1 complex homolog
NAC vs. H2O 6d	Response to hypoxia	A_23_P89431	chemokine (C-C motif) ligand 2
NAC vs. H2O 6d	Response to hypoxia	A_23_P502464	nitric oxide synthase 2, inducible
NAC vs. H2O 6d	Response to hypoxia	A_33_P3276693	placental growth factor
NAC vs. H2O 6d	System process	A_23_P127948	adrenomedullin
NAC vs. H2O 6d	System process	A_32_P7316	brain-derived neurotrophic factor
NAC vs. H2O 6d	System process	A_23_P89431	chemokine (C-C motif) ligand 2
NAC vs. H2O 6d	System process	A_23_P79518	interleukin 1, beta
NAC vs. H2O 6d	System process	A_23_P148737	myosin binding protein H
NAC vs. H2O 6d	System process	A_23_P502464	nitric oxide synthase 2, inducible
NAC vs. H2O 6d	System process	A_24_P268685	solute carrier family 6
NAC vs. H2O 6d	System process	A_23_P109034	syndecan 4
NAC vs. H2O 6d	Cell adhesion	A_23_P311875	CD6 molecule
NAC vs. H2O 6d	Cell adhesion	A_23_P307310	aggrecan
NAC vs. H2O 6d	Cell adhesion	A_32_P85999	cadherin 13, H-cadherin (heart)
NAC vs. H2O 6d	Cell adhesion	A_23_P89431	chemokine (C-C motif) ligand 2
NAC vs. H2O 6d	Cell adhesion	A_33_P3413168	collagen, type XXVII, alpha 1
NAC vs. H2O 6d	Cell adhesion	A_24_P114142	contactin 2 (axonal)
NAC vs. H2O 6d	Cell adhesion	A_23_P9135	contactin associated protein-like 3; contactin associated protein-like 3B
NAC vs. H2O 6d	Cell adhesion	A_33_P3263432	integrin, alpha 10
NAC vs. H2O 6d	Cell adhesion	A_23_P315451	kin of IRRE like 2
NAC vs. H2O 6d	Cell adhesion	A_33_P3277527	laminin, gamma 3
NAC vs. H2O 6d	Cell adhesion	A_23_P213893	multiple EGF-like-domains 10
NAC vs. H2O 6d	Cell adhesion	A_23_P148737	myosin binding protein H
NAC vs. H2O 6d	Cell adhesion	A_33_P3511265	periostin, osteoblast specific factor
Tiron vs H2O 6d	Cell cycle	A_23_P88630	Bloom syndrome, RecQ helicase-like
Tiron vs H2O 6d	Cell cycle	A_23_P45917	CDC28 protein kinase regulatory subunit 1B
Tiron vs H2O 6d	Cell cycle	A_23_P71727	CDC28 protein kinase regulatory subunit 2
Tiron vs H2O 6d	Cell cycle	A_23_P57379	CDC45 cell division cycle 45-like (S. cerevisiae)
Tiron vs H2O 6d	Cell cycle	A_33_P3349536	CHK1 checkpoint homolog (S. pombe)
Tiron vs H2O 6d	Cell cycle	A_23_P38328	DBF4 homolog B (S. cerevisiae)
Tiron vs H2O 6d	Cell cycle	A_23_P21134	DNA-damage-inducible transcript 3
Tiron vs H2O 6d	Cell cycle	A_23_P165937	DSN1, MIND kinetochore complex component, homolog (S. cerevisiae)
Tiron vs H2O 6d	Cell cycle	A_23_P80032	E2F transcription factor 1
Tiron vs H2O 6d	Cell cycle	A_23_P408955	E2F transcription factor 2
Tiron vs H2O 6d	Cell cycle	A_32_P210202	E2F transcription factor 7
Tiron vs H2O 6d	Cell cycle	A_23_P35871	E2F transcription factor 8
Tiron vs H2O 6d	Cell cycle	A_33_P3384871	F-box protein 5
Tiron vs H2O 6d	Cell cycle	A_33_P3286422, A_23_P206441, A_33_P3386344	Fanconi anemia, complementation group A
Tiron vs H2O 6d	Cell cycle	A_23_P143994	Fanconi anemia, complementation group D2
Tiron vs H2O 6d	Cell cycle	A_32_P95729	Fanconi anemia, complementation group I
Tiron vs H2O 6d	Cell cycle	A_23_P57588	G-2 and S-phase expressed 1
Tiron vs H2O 6d	Cell cycle	A_24_P38895	H2A histone family, member X
Tiron vs H2O 6d	Cell cycle	A_23_P413796	HAUS augmin-like complex, subunit 1
Tiron vs H2O 6d	Cell cycle	A_23_P349771	HAUS augmin-like complex, subunit 5
Tiron vs H2O 6d	Cell cycle	A_23_P141965	HAUS augmin-like complex, subunit 8
Tiron vs H2O 6d	Cell cycle	A_33_P3807062	Holliday junction recognition protein
Tiron vs H2O 6d	Cell cycle	A_23_P8452	LFNG O-fucosylpeptide 3-beta-N-acetylglucosaminyltransferase
Tiron vs H2O 6d	Cell cycle	A_23_P92441	MAD2 mitotic arrest deficient-like 1 (yeast)
Tiron vs H2O 6d	Cell cycle	A_23_P150189	MRE11 meiotic recombination 11 homolog A (S. cerevisiae)
Tiron vs H2O 6d	Cell cycle	A_23_P357794	Mdm2, transformed 3T3 cell double minute 2, p53 binding protein (mouse) binding protein, 104kDa
Tiron vs H2O 6d	Cell cycle	A_23_P50108	NDC80 homolog, kinetochore complex component (S. cerevisiae)
Tiron vs H2O 6d	Cell cycle	A_23_P35219, A_24_P319613	NIMA (never in mitosis gene a)-related kinase 2
Tiron vs H2O 6d	Cell cycle	A_23_P74349	NUF2, NDC80 kinetochore complex component, homolog (S. cerevisiae)
Tiron vs H2O 6d	Cell cycle	A_23_P379614	Opa interacting protein 5
Tiron vs H2O 6d	Cell cycle	A_32_P62997	PDZ binding kinase
Tiron vs H2O 6d	Cell cycle	A_24_P287941	PSMC3 interacting protein
Tiron vs H2O 6d	Cell cycle	A_23_P88731	RAD51 homolog (RecA homolog, E. coli) (S. cerevisiae)
Tiron vs H2O 6d	Cell cycle	A_23_P74115	RAD54-like (S. cerevisiae)
Tiron vs H2O 6d	Cell cycle	A_32_P186474	Rac GTPase activating protein 1 pseudogene; Rac GTPase activating protein 1
Tiron vs H2O 6d	Cell cycle	A_23_P156310	S-phase kinase-associated protein 2 (p45)
Tiron vs H2O 6d	Cell cycle	A_32_P191527	SET domain containing (lysine methyltransferase) 8
Tiron vs H2O 6d	Cell cycle	A_33_P3376116	SPC24, NDC80 kinetochore complex component, homolog (S. cerevisiae)
Tiron vs H2O 6d	Cell cycle	A_23_P51085	SPC25, NDC80 kinetochore complex component, homolog (S. cerevisiae)
Tiron vs H2O 6d	Cell cycle	A_24_P200000, A_23_P90601	STEAP family member 3
Tiron vs H2O 6d	Cell cycle	A_23_P68610	TPX2, microtubule-associated, homolog (Xenopus laevis)
Tiron vs H2O 6d	Cell cycle	A_23_P259586	TTK protein kinase
Tiron vs H2O 6d	Cell cycle	A_23_P215037	Wilms tumor 1 associated protein
Tiron vs H2O 6d	Cell cycle	A_33_P3241190	X-ray repair complementing defective repair in Chinese hamster cells 2
Tiron vs H2O 6d	Cell cycle	A_23_P63789, A_33_P3212994	ZW10 interactor
Tiron vs H2O 6d	Cell cycle	A_33_P3433873	Zwilch, kinetochore associated, homolog (Drosophila)
Tiron vs H2O 6d	Cell cycle	A_33_P3408983	adenomatous polyposis coli
Tiron vs H2O 6d	Cell cycle	A_23_P356684	anillin, actin binding protein
Tiron vs H2O 6d	Cell cycle	A_33_P3374205, A_33_P3374210, A_24_P346855	antigen identified by monoclonal antibody Ki-67
Tiron vs H2O 6d	Cell cycle	A_23_P1492	arginine vasopressin-induced 1
Tiron vs H2O 6d	Cell cycle	A_23_P52017, A_33_P3288159	asp (abnormal spindle) homolog, microcephaly associated (Drosophila)
Tiron vs H2O 6d	Cell cycle	A_23_P131866	aurora kinase A; aurora kinase A pseudogene 1
Tiron vs H2O 6d	Cell cycle	A_23_P130182	aurora kinase B
Tiron vs H2O 6d	Cell cycle	A_23_P118815	baculoviral IAP repeat-containing 5
Tiron vs H2O 6d	Cell cycle	A_23_P207400	breast cancer 1, early onset
Tiron vs H2O 6d	Cell cycle	A_23_P124417	budding uninhibited by benzimidazoles 1 homolog (yeast)
Tiron vs H2O 6d	Cell cycle	A_23_P163481	budding uninhibited by benzimidazoles 1 homolog beta (yeast)
Tiron vs H2O 6d	Cell cycle	A_23_P320658	budding uninhibited by benzimidazoles 3 homolog (yeast)
Tiron vs H2O 6d	Cell cycle	A_23_P138507	cell division cycle 2, G1 to S and G2 to M
Tiron vs H2O 6d	Cell cycle	A_23_P149200	cell division cycle 20 homolog (S. cerevisiae)
Tiron vs H2O 6d	Cell cycle	A_24_P397107	cell division cycle 25 homolog A (S. pombe)
Tiron vs H2O 6d	Cell cycle	A_23_P70249	cell division cycle 25 homolog C (S. pombe)
Tiron vs H2O 6d	Cell cycle	A_23_P148807	cell division cycle 7 homolog (S. cerevisiae)
Tiron vs H2O 6d	Cell cycle	A_23_P385861	cell division cycle associated 2
Tiron vs H2O 6d	Cell cycle	A_24_P218979	cell division cycle associated 3
Tiron vs H2O 6d	Cell cycle	A_23_P104651	cell division cycle associated 5
Tiron vs H2O 6d	Cell cycle	A_23_P375	cell division cycle associated 8
Tiron vs H2O 6d	Cell cycle	A_24_P413884	centromere protein A
Tiron vs H2O 6d	Cell cycle	A_23_P253524	centromere protein E, 312kDa
Tiron vs H2O 6d	Cell cycle	A_23_P401, A_24_P96780	centromere protein F, 350/400ka (mitosin)
Tiron vs H2O 6d	Cell cycle	A_32_P219116	centromere protein J
Tiron vs H2O 6d	Cell cycle	A_23_P212792	centrosomal protein 135kDa
Tiron vs H2O 6d	Cell cycle	A_23_P115872, A_33_P3291831	centrosomal protein 55kDa
Tiron vs H2O 6d	Cell cycle	A_33_P3416366, A_24_P53519	chromatin assembly factor 1, subunit A (p150)
Tiron vs H2O 6d	Cell cycle	A_23_P57306	chromatin assembly factor 1, subunit B (p60)
Tiron vs H2O 6d	Cell cycle	A_33_P3386262	chromatin licensing and DNA replication factor 1
Tiron vs H2O 6d	Cell cycle	A_23_P429491	chromosome 11 open reading frame 82
Tiron vs H2O 6d	Cell cycle	A_24_P10137	chromosome 13 open reading frame 15
Tiron vs H2O 6d	Cell cycle	A_33_P3216008	chromosome 13 open reading frame 3
Tiron vs H2O 6d	Cell cycle	A_23_P25626	chromosome 13 open reading frame 34
Tiron vs H2O 6d	Cell cycle	A_23_P364107	chromosome 14 open reading frame 106
Tiron vs H2O 6d	Cell cycle	A_24_P322354	chromosome 18 open reading frame 24
Tiron vs H2O 6d	Cell cycle	A_23_P252335	chromosome 21 open reading frame 45
Tiron vs H2O 6d	Cell cycle	A_23_P420551	citron (rho-interacting, serine/threonine kinase 21)
Tiron vs H2O 6d	Cell cycle	A_23_P126212	claspin homolog (Xenopus laevis)
Tiron vs H2O 6d	Cell cycle	A_23_P58321	cyclin A2
Tiron vs H2O 6d	Cell cycle	A_23_P122197, A_33_P3401621	cyclin B1
Tiron vs H2O 6d	Cell cycle	A_23_P65757	cyclin B2
Tiron vs H2O 6d	Cell cycle	A_33_P3247022, A_33_P3217819	cyclin E2
Tiron vs H2O 6d	Cell cycle	A_24_P193592	cyclin F
Tiron vs H2O 6d	Cell cycle	A_33_P3232277, A_23_P58606	cyclin G1
Tiron vs H2O 6d	Cell cycle	A_24_P89457	cyclin-dependent kinase inhibitor 1A (p21, Cip1)
Tiron vs H2O 6d	Cell cycle	A_23_P89941	cyclin-dependent kinase inhibitor 2D (p19, inhibits CDK4)
Tiron vs H2O 6d	Cell cycle	A_23_P48669, A_33_P3307903	cyclin-dependent kinase inhibitor 3
Tiron vs H2O 6d	Cell cycle	A_23_P151405	cytoskeleton associated protein 2
Tiron vs H2O 6d	Cell cycle	A_23_P123974	deoxythymidylate kinase (thymidylate kinase); similar to Deoxythymidylate kinase (thymidylate kinase)
Tiron vs H2O 6d	Cell cycle	A_23_P88331	discs, large (Drosophila) homolog-associated protein 5
Tiron vs H2O 6d	Cell cycle	A_23_P110712	dual specificity phosphatase 1
Tiron vs H2O 6d	Cell cycle	A_24_P323598, A_33_P3326210	establishment of cohesion 1 homolog 2 (S. cerevisiae)
Tiron vs H2O 6d	Cell cycle	A_23_P96325	excision repair cross-complementing rodent repair deficiency, complementation group 6-like
Tiron vs H2O 6d	Cell cycle	A_23_P23303	exonuclease 1
Tiron vs H2O 6d	Cell cycle	A_23_P32707	extra spindle pole bodies homolog 1 (S. cerevisiae)
Tiron vs H2O 6d	Cell cycle	A_23_P323751	family with sequence similarity 83, member D
Tiron vs H2O 6d	Cell cycle	A_23_P151150	forkhead box M1
Tiron vs H2O 6d	Cell cycle	A_23_P88435	forkhead box N3
Tiron vs H2O 6d	Cell cycle	A_23_P19712	geminin, DNA replication inhibitor
Tiron vs H2O 6d	Cell cycle	A_23_P66732	germ cell associated 2 (haspin)
Tiron vs H2O 6d	Cell cycle	A_32_P189204	growth arrest-specific 2 like 3
Tiron vs H2O 6d	Cell cycle	A_33_P3258117, A_23_P12816	helicase, lymphoid-specific
Tiron vs H2O 6d	Cell cycle	A_23_P116387	inner centromere protein antigens 135/155kDa
Tiron vs H2O 6d	Cell cycle	A_23_P218375	integrin, alpha E (antigen CD103, human mucosal lymphocyte antigen 1; alpha polypeptide)
Tiron vs H2O 6d	Cell cycle	A_23_P748	interferon regulatory factor 6
Tiron vs H2O 6d	Cell cycle	A_23_P125265	karyopherin alpha 2 (RAG cohort 1, importin alpha 1); karyopherin alpha-2 subunit like
Tiron vs H2O 6d	Cell cycle	A_24_P227091	kinesin family member 11
Tiron vs H2O 6d	Cell cycle	A_23_P80902	kinesin family member 15
Tiron vs H2O 6d	Cell cycle	A_33_P3242649	kinesin family member 18A
Tiron vs H2O 6d	Cell cycle	A_33_P3215239, A_23_P75071	kinesin family member 20B
Tiron vs H2O 6d	Cell cycle	A_23_P54622, A_33_P3350634	kinesin family member 22
Tiron vs H2O 6d	Cell cycle	A_33_P3311755, A_23_P48835	kinesin family member 23
Tiron vs H2O 6d	Cell cycle	A_23_P34788	kinesin family member 2C
Tiron vs H2O 6d	Cell cycle	A_23_P133956	kinesin family member C1
Tiron vs H2O 6d	Cell cycle	A_23_P136817	kinetochore associated 1
Tiron vs H2O 6d	Cell cycle	A_33_P3372074	lethal giant larvae homolog 2 (Drosophila)
Tiron vs H2O 6d	Cell cycle	A_32_P233304	lin-9 homolog (C. elegans)
Tiron vs H2O 6d	Cell cycle	A_23_P133123	meiotic nuclear divisions 1 homolog (S. cerevisiae)
Tiron vs H2O 6d	Cell cycle	A_32_P103633	minichromosome maintenance complex component 2
Tiron vs H2O 6d	Cell cycle	A_23_P7873	minichromosome maintenance complex component 3
Tiron vs H2O 6d	Cell cycle	A_23_P90612	minichromosome maintenance complex component 6
Tiron vs H2O 6d	Cell cycle	A_23_P93690	minichromosome maintenance complex component 7
Tiron vs H2O 6d	Cell cycle	A_23_P68547	minichromosome maintenance complex component 8
Tiron vs H2O 6d	Cell cycle	A_24_P333663	mitogen-activated protein kinase 6
Tiron vs H2O 6d	Cell cycle	A_33_P3277407	myeloid/lymphoid or mixed-lineage leukemia 5 (trithorax homolog, Drosophila)
Tiron vs H2O 6d	Cell cycle	A_33_P3260016	neural precursor cell expressed, developmentally down-regulated 1
Tiron vs H2O 6d	Cell cycle	A_23_P344555	neural precursor cell expressed, developmentally down-regulated 9
Tiron vs H2O 6d	Cell cycle	A_33_P3303385, A_23_P25293	non-SMC condensin I complex, subunit D2
Tiron vs H2O 6d	Cell cycle	A_33_P3230254	non-SMC condensin I complex, subunit G
Tiron vs H2O 6d	Cell cycle	A_32_P71447	non-SMC condensin II complex, subunit D3
Tiron vs H2O 6d	Cell cycle	A_33_P3659876	non-SMC condensin II complex, subunit G2
Tiron vs H2O 6d	Cell cycle	A_33_P3233981	nuclear autoantigenic sperm protein (histone-binding)
Tiron vs H2O 6d	Cell cycle	A_33_P3350488	nucleolar and spindle associated protein 1
Tiron vs H2O 6d	Cell cycle	A_23_P85783	phosphoglycerate dehydrogenase
Tiron vs H2O 6d	Cell cycle	A_23_P345118	pim-1 oncogene
Tiron vs H2O 6d	Cell cycle	A_23_P7636	pituitary tumor-transforming 1; pituitary tumor-transforming 2
Tiron vs H2O 6d	Cell cycle	A_23_P118174, A_33_P3298387	polo-like kinase 1 (Drosophila)
Tiron vs H2O 6d	Cell cycle	A_23_P30254	polo-like kinase 2 (Drosophila)
Tiron vs H2O 6d	Cell cycle	A_32_P1701	polymerase (DNA directed), alpha 1, catalytic subunit
Tiron vs H2O 6d	Cell cycle	A_23_P50455	polymerase (DNA directed), delta 1, catalytic subunit 125kDa
Tiron vs H2O 6d	Cell cycle	A_33_P3695548	polymerase (DNA directed), epsilon
Tiron vs H2O 6d	Cell cycle	A_23_P46539	proline/serine-rich coiled-coil 1
Tiron vs H2O 6d	Cell cycle	A_33_P3397443	protein kinase, membrane associated tyrosine/threonine 1
Tiron vs H2O 6d	Cell cycle	A_23_P90172	protein phosphatase 1, regulatory (inhibitor) subunit 15A
Tiron vs H2O 6d	Cell cycle	A_23_P206059	protein regulator of cytokinesis 1
Tiron vs H2O 6d	Cell cycle	A_23_P46309	regulator of chromosome condensation 1; SNHG3-RCC1 readthrough transcript
Tiron vs H2O 6d	Cell cycle	A_23_P28733	retinoblastoma-like 1 (p107)
Tiron vs H2O 6d	Cell cycle	A_23_P43175	septin 10
Tiron vs H2O 6d	Cell cycle	A_23_P144807	septin 8
Tiron vs H2O 6d	Cell cycle	A_33_P3368188	septin 9
Tiron vs H2O 6d	Cell cycle	A_23_P93562	sestrin 1
Tiron vs H2O 6d	Cell cycle	A_23_P35082	sestrin 2
Tiron vs H2O 6d	Cell cycle	A_24_P225970	shugoshin-like 1 (S. pombe)
Tiron vs H2O 6d	Cell cycle	A_23_P411335	shugoshin-like 2 (S. pombe)
Tiron vs H2O 6d	Cell cycle	A_33_P3258946	sirtuin (silent mating type information regulation 2 homolog) 2 (S. cerevisiae)
Tiron vs H2O 6d	Cell cycle	A_23_P89509	sperm associated antigen 5
Tiron vs H2O 6d	Cell cycle	A_24_P349151	spindle assembly 6 homolog (C. elegans)
Tiron vs H2O 6d	Cell cycle	A_33_P3317523	stathmin 1
Tiron vs H2O 6d	Cell cycle	A_23_P366394	sterile alpha motif and leucine zipper containing kinase AZK
Tiron vs H2O 6d	Cell cycle	A_24_P942604	structural maintenance of chromosomes 1A
Tiron vs H2O 6d	Cell cycle	A_33_P3378334	structural maintenance of chromosomes 2
Tiron vs H2O 6d	Cell cycle	A_33_P3248519, A_33_P3716128	structural maintenance of chromosomes 4
Tiron vs H2O 6d	Cell cycle	A_23_P422193	suppressor of variegation 3-9 homolog 1 (Drosophila)
Tiron vs H2O 6d	Cell cycle	A_32_P203528	synaptonemal complex central element protein 2
Tiron vs H2O 6d	Cell cycle	A_33_P3339212, A_33_P3407256	thyroid hormone receptor interactor 13
Tiron vs H2O 6d	Cell cycle	A_23_P53276	timeless homolog (Drosophila)
Tiron vs H2O 6d	Cell cycle	A_23_P218476	transforming growth factor, beta 1
Tiron vs H2O 6d	Cell cycle	A_23_P212844	transforming, acidic coiled-coil containing protein 3
Tiron vs H2O 6d	Cell cycle	A_23_P31143	tumor protein D52-like 1
Tiron vs H2O 6d	Cell cycle	A_24_P297539	ubiquitin-conjugating enzyme E2C
Tiron vs H2O 6d	Cell cycle	A_33_P3379454, A_23_P208880	ubiquitin-like with PHD and ring finger domains 1
Tiron vs H2O 6d	M phase	A_23_P71727	CDC28 protein kinase regulatory subunit 2
Tiron vs H2O 6d	M phase	A_33_P3349536	CHK1 checkpoint homolog (S. pombe)
Tiron vs H2O 6d	M phase	A_23_P165937	DSN1, MIND kinetochore complex component, homolog (S. cerevisiae)
Tiron vs H2O 6d	M phase	A_33_P3384871	F-box protein 5
Tiron vs H2O 6d	M phase	A_33_P3286422, A_23_P206441, A_33_P3386344	Fanconi anemia, complementation group A
Tiron vs H2O 6d	M phase	A_23_P143994	Fanconi anemia, complementation group D2
Tiron vs H2O 6d	M phase	A_24_P38895	H2A histone family, member X
Tiron vs H2O 6d	M phase	A_23_P413796	HAUS augmin-like complex, subunit 1
Tiron vs H2O 6d	M phase	A_23_P349771	HAUS augmin-like complex, subunit 5
Tiron vs H2O 6d	M phase	A_23_P141965	HAUS augmin-like complex, subunit 8
Tiron vs H2O 6d	M phase	A_23_P8452	LFNG O-fucosylpeptide 3-beta-N-acetylglucosaminyltransferase
Tiron vs H2O 6d	M phase	A_23_P92441	MAD2 mitotic arrest deficient-like 1 (yeast)
Tiron vs H2O 6d	M phase	A_23_P150189	MRE11 meiotic recombination 11 homolog A (S. cerevisiae)
Tiron vs H2O 6d	M phase	A_23_P50108	NDC80 homolog, kinetochore complex component (S. cerevisiae)
Tiron vs H2O 6d	M phase	A_23_P35219, A_24_P319613	NIMA (never in mitosis gene a)-related kinase 2
Tiron vs H2O 6d	M phase	A_23_P74349	NUF2, NDC80 kinetochore complex component, homolog (S. cerevisiae)
Tiron vs H2O 6d	M phase	A_23_P379614	Opa interacting protein 5
Tiron vs H2O 6d	M phase	A_32_P62997	PDZ binding kinase
Tiron vs H2O 6d	M phase	A_24_P287941	PSMC3 interacting protein
Tiron vs H2O 6d	M phase	A_23_P88731	RAD51 homolog (RecA homolog, E. coli) (S. cerevisiae)
Tiron vs H2O 6d	M phase	A_23_P74115	RAD54-like (S. cerevisiae)
Tiron vs H2O 6d	M phase	A_32_P191527	SET domain containing (lysine methyltransferase) 8
Tiron vs H2O 6d	M phase	A_33_P3376116	SPC24, NDC80 kinetochore complex component, homolog (S. cerevisiae)
Tiron vs H2O 6d	M phase	A_23_P51085	SPC25, NDC80 kinetochore complex component, homolog (S. cerevisiae)
Tiron vs H2O 6d	M phase	A_23_P68610	TPX2, microtubule-associated, homolog (Xenopus laevis)
Tiron vs H2O 6d	M phase	A_23_P259586	TTK protein kinase
Tiron vs H2O 6d	M phase	A_33_P3241190	X-ray repair complementing defective repair in Chinese hamster cells 2
Tiron vs H2O 6d	M phase	A_23_P63789, A_33_P3212994	ZW10 interactor
Tiron vs H2O 6d	M phase	A_33_P3433873	Zwilch, kinetochore associated, homolog (Drosophila)
Tiron vs H2O 6d	M phase	A_33_P3408983	adenomatous polyposis coli
Tiron vs H2O 6d	M phase	A_23_P356684	anillin, actin binding protein
Tiron vs H2O 6d	M phase	A_33_P3374205, A_33_P3374210, A_24_P346855	antigen identified by monoclonal antibody Ki-67
Tiron vs H2O 6d	M phase	A_23_P52017, A_33_P3288159	asp (abnormal spindle) homolog, microcephaly associated (Drosophila)
Tiron vs H2O 6d	M phase	A_23_P131866	aurora kinase A; aurora kinase A pseudogene 1
Tiron vs H2O 6d	M phase	A_23_P130182	aurora kinase B
Tiron vs H2O 6d	M phase	A_23_P118815	baculoviral IAP repeat-containing 5
Tiron vs H2O 6d	M phase	A_23_P124417	budding uninhibited by benzimidazoles 1 homolog (yeast)
Tiron vs H2O 6d	M phase	A_23_P163481	budding uninhibited by benzimidazoles 1 homolog beta (yeast)
Tiron vs H2O 6d	M phase	A_23_P320658	budding uninhibited by benzimidazoles 3 homolog (yeast)
Tiron vs H2O 6d	M phase	A_23_P138507	cell division cycle 2, G1 to S and G2 to M
Tiron vs H2O 6d	M phase	A_23_P149200	cell division cycle 20 homolog (S. cerevisiae)
Tiron vs H2O 6d	M phase	A_24_P397107	cell division cycle 25 homolog A (S. pombe)
Tiron vs H2O 6d	M phase	A_23_P70249	cell division cycle 25 homolog C (S. pombe)
Tiron vs H2O 6d	M phase	A_23_P385861	cell division cycle associated 2
Tiron vs H2O 6d	M phase	A_24_P218979	cell division cycle associated 3
Tiron vs H2O 6d	M phase	A_23_P104651	cell division cycle associated 5
Tiron vs H2O 6d	M phase	A_23_P375	cell division cycle associated 8
Tiron vs H2O 6d	M phase	A_23_P253524	centromere protein E, 312kDa
Tiron vs H2O 6d	M phase	A_23_P401, A_24_P96780	centromere protein F, 350/400ka (mitosin)
Tiron vs H2O 6d	M phase	A_23_P115872, A_33_P3291831	centrosomal protein 55kDa
Tiron vs H2O 6d	M phase	A_33_P3216008	chromosome 13 open reading frame 3
Tiron vs H2O 6d	M phase	A_23_P25626	chromosome 13 open reading frame 34
Tiron vs H2O 6d	M phase	A_23_P364107	chromosome 14 open reading frame 106
Tiron vs H2O 6d	M phase	A_24_P322354	chromosome 18 open reading frame 24
Tiron vs H2O 6d	M phase	A_23_P252335	chromosome 21 open reading frame 45
Tiron vs H2O 6d	M phase	A_23_P420551	citron (rho-interacting, serine/threonine kinase 21)
Tiron vs H2O 6d	M phase	A_23_P58321	cyclin A2
Tiron vs H2O 6d	M phase	A_23_P122197, A_33_P3401621	cyclin B1
Tiron vs H2O 6d	M phase	A_23_P65757	cyclin B2
Tiron vs H2O 6d	M phase	A_24_P193592	cyclin F
Tiron vs H2O 6d	M phase	A_33_P3232277, A_23_P58606	cyclin G1
Tiron vs H2O 6d	M phase	A_23_P88331	discs, large (Drosophila) homolog-associated protein 5
Tiron vs H2O 6d	M phase	A_23_P96325	excision repair cross-complementing rodent repair deficiency, complementation group 6-like
Tiron vs H2O 6d	M phase	A_23_P23303	exonuclease 1
Tiron vs H2O 6d	M phase	A_23_P32707	extra spindle pole bodies homolog 1 (S. cerevisiae)
Tiron vs H2O 6d	M phase	A_23_P323751	family with sequence similarity 83, member D
Tiron vs H2O 6d	M phase	A_33_P3258117, A_23_P12816	helicase, lymphoid-specific
Tiron vs H2O 6d	M phase	A_23_P116387	inner centromere protein antigens 135/155kDa
Tiron vs H2O 6d	M phase	A_23_P125265	karyopherin alpha 2 (RAG cohort 1, importin alpha 1); karyopherin alpha-2 subunit like
Tiron vs H2O 6d	M phase	A_24_P227091	kinesin family member 11
Tiron vs H2O 6d	M phase	A_23_P80902	kinesin family member 15
Tiron vs H2O 6d	M phase	A_33_P3242649	kinesin family member 18A
Tiron vs H2O 6d	M phase	A_33_P3215239, A_23_P75071	kinesin family member 20B
Tiron vs H2O 6d	M phase	A_23_P54622, A_33_P3350634	kinesin family member 22
Tiron vs H2O 6d	M phase	A_33_P3311755, A_23_P48835	kinesin family member 23
Tiron vs H2O 6d	M phase	A_23_P34788	kinesin family member 2C
Tiron vs H2O 6d	M phase	A_23_P133956	kinesin family member C1
Tiron vs H2O 6d	M phase	A_23_P136817	kinetochore associated 1
Tiron vs H2O 6d	M phase	A_23_P133123	meiotic nuclear divisions 1 homolog (S. cerevisiae)
Tiron vs H2O 6d	M phase	A_33_P3260016	neural precursor cell expressed, developmentally down-regulated 1
Tiron vs H2O 6d	M phase	A_23_P344555	neural precursor cell expressed, developmentally down-regulated 9
Tiron vs H2O 6d	M phase	A_33_P3303385, A_23_P25293	non-SMC condensin I complex, subunit D2
Tiron vs H2O 6d	M phase	A_33_P3230254	non-SMC condensin I complex, subunit G
Tiron vs H2O 6d	M phase	A_32_P71447	non-SMC condensin II complex, subunit D3
Tiron vs H2O 6d	M phase	A_33_P3659876	non-SMC condensin II complex, subunit G2
Tiron vs H2O 6d	M phase	A_33_P3350488	nucleolar and spindle associated protein 1
Tiron vs H2O 6d	M phase	A_23_P7636	pituitary tumor-transforming 1; pituitary tumor-transforming 2
Tiron vs H2O 6d	M phase	A_23_P118174, A_33_P3298387	polo-like kinase 1 (Drosophila)
Tiron vs H2O 6d	M phase	A_33_P3397443	protein kinase, membrane associated tyrosine/threonine 1
Tiron vs H2O 6d	M phase	A_23_P206059	protein regulator of cytokinesis 1
Tiron vs H2O 6d	M phase	A_23_P46309	regulator of chromosome condensation 1; SNHG3-RCC1 readthrough transcript
Tiron vs H2O 6d	M phase	A_24_P225970	shugoshin-like 1 (S. pombe)
Tiron vs H2O 6d	M phase	A_23_P411335	shugoshin-like 2 (S. pombe)
Tiron vs H2O 6d	M phase	A_33_P3258946	sirtuin (silent mating type information regulation 2 homolog) 2 (S. cerevisiae)
Tiron vs H2O 6d	M phase	A_23_P89509	sperm associated antigen 5
Tiron vs H2O 6d	M phase	A_33_P3317523	stathmin 1
Tiron vs H2O 6d	M phase	A_24_P942604	structural maintenance of chromosomes 1A
Tiron vs H2O 6d	M phase	A_33_P3378334	structural maintenance of chromosomes 2
Tiron vs H2O 6d	M phase	A_33_P3248519, A_33_P3716128	structural maintenance of chromosomes 4
Tiron vs H2O 6d	M phase	A_32_P203528	synaptonemal complex central element protein 2
Tiron vs H2O 6d	M phase	A_33_P3339212, A_33_P3407256	thyroid hormone receptor interactor 13
Tiron vs H2O 6d	M phase	A_23_P53276	timeless homolog (Drosophila)
Tiron vs H2O 6d	M phase	A_23_P212844	transforming, acidic coiled-coil containing protein 3
Tiron vs H2O 6d	M phase	A_24_P297539	ubiquitin-conjugating enzyme E2C
Tiron vs H2O 6d	DNA replication	A_23_P88630	Bloom syndrome, RecQ helicase-like
Tiron vs H2O 6d	DNA replication	A_23_P57379	CDC45 cell division cycle 45-like (S. cerevisiae)
Tiron vs H2O 6d	DNA replication	A_33_P3349536	CHK1 checkpoint homolog (S. pombe)
Tiron vs H2O 6d	DNA replication	A_33_P3833211	DNA replication helicase 2 homolog (yeast)
Tiron vs H2O 6d	DNA replication	A_33_P3340025	GINS complex subunit 1 (Psf1 homolog)
Tiron vs H2O 6d	DNA replication	A_23_P118246	GINS complex subunit 2 (Psf2 homolog)
Tiron vs H2O 6d	DNA replication	A_23_P152136	GINS complex subunit 3 (Psf3 homolog)
Tiron vs H2O 6d	DNA replication	A_33_P3340040	GINS complex subunit 4 (Sld5 homolog)
Tiron vs H2O 6d	DNA replication	A_23_P150189	MRE11 meiotic recombination 11 homolog A (S. cerevisiae)
Tiron vs H2O 6d	DNA replication	A_23_P88731	RAD51 homolog (RecA homolog, E. coli) (S. cerevisiae)
Tiron vs H2O 6d	DNA replication	A_23_P112341	RMI1, RecQ mediated genome instability 1, homolog (S. cerevisiae)
Tiron vs H2O 6d	DNA replication	A_23_P207400	breast cancer 1, early onset
Tiron vs H2O 6d	DNA replication	A_24_P397107	cell division cycle 25 homolog A (S. pombe)
Tiron vs H2O 6d	DNA replication	A_23_P70249	cell division cycle 25 homolog C (S. pombe)
Tiron vs H2O 6d	DNA replication	A_23_P148807	cell division cycle 7 homolog (S. cerevisiae)
Tiron vs H2O 6d	DNA replication	A_23_P401, A_24_P96780	centromere protein F, 350/400ka (mitosin)
Tiron vs H2O 6d	DNA replication	A_33_P3416366, A_24_P53519	chromatin assembly factor 1, subunit A (p150)
Tiron vs H2O 6d	DNA replication	A_23_P57306	chromatin assembly factor 1, subunit B (p60)
Tiron vs H2O 6d	DNA replication	A_33_P3386262	chromatin licensing and DNA replication factor 1
Tiron vs H2O 6d	DNA replication	A_23_P353717	chromosome 16 open reading frame 75
Tiron vs H2O 6d	DNA replication	A_23_P126212	claspin homolog (Xenopus laevis)
Tiron vs H2O 6d	DNA replication	A_23_P19663	connective tissue growth factor
Tiron vs H2O 6d	DNA replication	A_33_P3247022, A_33_P3217819	cyclin E2
Tiron vs H2O 6d	DNA replication	A_23_P89941	cyclin-dependent kinase inhibitor 2D (p19, inhibits CDK4)
Tiron vs H2O 6d	DNA replication	A_23_P10385	denticleless homolog (Drosophila)
Tiron vs H2O 6d	DNA replication	A_23_P155979	epidermal growth factor (beta-urogastrone)
Tiron vs H2O 6d	DNA replication	A_24_P169148	high-mobility group box 1; high-mobility group box 1-like 10
Tiron vs H2O 6d	DNA replication	A_23_P155765	high-mobility group box 2
Tiron vs H2O 6d	DNA replication	A_32_P233304	lin-9 homolog (C. elegans)
Tiron vs H2O 6d	DNA replication	A_33_P3867534	minichromosome maintenance complex component 10
Tiron vs H2O 6d	DNA replication	A_32_P103633	minichromosome maintenance complex component 2
Tiron vs H2O 6d	DNA replication	A_23_P7873	minichromosome maintenance complex component 3
Tiron vs H2O 6d	DNA replication	A_23_P370989	minichromosome maintenance complex component 4
Tiron vs H2O 6d	DNA replication	A_33_P3284951, A_23_P132277	minichromosome maintenance complex component 5
Tiron vs H2O 6d	DNA replication	A_23_P90612	minichromosome maintenance complex component 6
Tiron vs H2O 6d	DNA replication	A_23_P93690	minichromosome maintenance complex component 7
Tiron vs H2O 6d	DNA replication	A_23_P68547	minichromosome maintenance complex component 8
Tiron vs H2O 6d	DNA replication	A_33_P3233981	nuclear autoantigenic sperm protein (histone-binding)
Tiron vs H2O 6d	DNA replication	A_23_P85682	nuclear factor I/A
Tiron vs H2O 6d	DNA replication	A_23_P308032	nucleoporin 98kDa
Tiron vs H2O 6d	DNA replication	A_23_P45799	origin recognition complex, subunit 1-like (yeast)
Tiron vs H2O 6d	DNA replication	A_23_P100344	origin recognition complex, subunit 6 like (yeast)
Tiron vs H2O 6d	DNA replication	A_32_P1701	polymerase (DNA directed), alpha 1, catalytic subunit
Tiron vs H2O 6d	DNA replication	A_23_P161615	polymerase (DNA directed), alpha 2 (70kD subunit)
Tiron vs H2O 6d	DNA replication	A_23_P50455	polymerase (DNA directed), delta 1, catalytic subunit 125kDa
Tiron vs H2O 6d	DNA replication	A_33_P3695548	polymerase (DNA directed), epsilon
Tiron vs H2O 6d	DNA replication	A_23_P163099	polymerase (DNA directed), epsilon 2 (p59 subunit)
Tiron vs H2O 6d	DNA replication	A_23_P218827	polymerase (DNA directed), theta
Tiron vs H2O 6d	DNA replication	A_23_P25019	primase, DNA, polypeptide 1 (49kDa)
Tiron vs H2O 6d	DNA replication	A_23_P18196	replication factor C (activator 1) 4, 37kDa
Tiron vs H2O 6d	DNA replication	A_23_P95302	replication factor C (activator 1) 5, 36.5kDa
Tiron vs H2O 6d	DNA replication	A_23_P256455	replication protein A3, 14kDa
Tiron vs H2O 6d	DNA replication	A_23_P164826	ribonuclease H2, subunit A
Tiron vs H2O 6d	DNA replication	A_23_P87351	ribonucleotide reductase M1
Tiron vs H2O 6d	DNA replication	A_33_P3323384, A_23_P20225	ribonucleotide reductase M2 B (TP53 inducible)
Tiron vs H2O 6d	DNA replication	A_24_P225616	ribonucleotide reductase M2 polypeptide
Tiron vs H2O 6d	DNA replication	A_23_P107421	thymidine kinase 1, soluble
Tiron vs H2O 6d	DNA replication	A_23_P50096	thymidylate synthetase
Tiron vs H2O 6d	DNA replication	A_23_P118834	topoisomerase (DNA) II alpha 170kDa
Tiron vs. H2O 48h	Response to oxygen levels	A_33_P3419785	BCL2/adenovirus E1B 19kDa interacting protein 3
Tiron vs. H2O 48h	Response to oxygen levels	A_23_P127948	adrenomedullin
Tiron vs. H2O 48h	Response to oxygen levels	A_23_P78108	aldolase C, fructose-bisphosphate
Tiron vs. H2O 48h	Response to oxygen levels	A_33_P3236177	angiogenin, ribonuclease, RNase A family, 5
Tiron vs. H2O 48h	Response to oxygen levels	A_33_P3295358	angiopoietin-like 4
Tiron vs. H2O 48h	Response to oxygen levels	A_23_P157793	carbonic anhydrase IX
Tiron vs. H2O 48h	Response to oxygen levels	A_24_P89457	cyclin-dependent kinase inhibitor 1A (p21, Cip1)
Tiron vs. H2O 48h	Response to oxygen levels	A_33_P3256952	egl nine homolog 3 (C. elegans)
Tiron vs. H2O 48h	Response to oxygen levels	A_23_P210210	endothelial PAS domain protein 1
Tiron vs. H2O 48h	Response to oxygen levels	A_23_P92042	inositol 1,4,5-triphosphate receptor, type 1
Tiron vs. H2O 48h	Response to oxygen levels	A_23_P137532	procollagen-lysine 1, 2-oxoglutarate 5-dioxygenase 1
Tiron vs. H2O 48h	Response to oxygen levels	A_33_P3318581	procollagen-lysine, 2-oxoglutarate 5-dioxygenase 2
Tiron vs. H2O 48h	Response to oxygen levels	A_23_P325642	protein disulfide isomerase family A, member 2
Tiron vs. H2O 48h	Response to oxygen levels	A_23_P212617	transferrin receptor (p90, CD71)
Tiron vs. H2O 48h	Response to oxygen levels	A_24_P12401, A_23_P70398	vascular endothelial growth factor A
Tiron vs. H2O 48h	Response to oxygen levels	A_23_P43476	very low density lipoprotein receptor
Tiron vs. H2O 48h	Glycolisis	A_23_P503233	EDAR-associated death domain
Tiron vs. H2O 48h	Glycolisis	A_23_P88963	aldolase A, fructose-bisphosphate
Tiron vs. H2O 48h	Glycolisis	A_23_P78108	aldolase C, fructose-bisphosphate
Tiron vs. H2O 48h	Glycolisis	A_24_P236091	enolase 2 (gamma, neuronal)
Tiron vs. H2O 48h	Glycolisis	A_32_P175739	hexokinase 2 pseudogene; hexokinase 2
Tiron vs. H2O 48h	Glycolisis	A_23_P47565	lactate dehydrogenase A
Tiron vs. H2O 48h	Glycolisis	A_23_P125829	phosphoglycerate kinase 1
Tiron vs. H2O 48h	Angiogenesis	A_23_P338325	ELK3, ETS-domain protein (SRF accessory protein 2)
Tiron vs. H2O 48h	Angiogenesis	A_33_P3236177	angiogenin, ribonuclease, RNase A family, 5
Tiron vs. H2O 48h	Angiogenesis	A_23_P60079	angiopoietin 2
Tiron vs. H2O 48h	Angiogenesis	A_33_P3295358	angiopoietin-like 4
Tiron vs. H2O 48h	Angiogenesis	A_23_P21976	chondroitin sulfate proteoglycan 4
Tiron vs. H2O 48h	Angiogenesis	A_23_P112554	collagen, type XV, alpha 1
Tiron vs. H2O 48h	Angiogenesis	A_23_P19663	connective tissue growth factor
Tiron vs. H2O 48h	Angiogenesis	A_23_P210210	endothelial PAS domain protein 1
Tiron vs. H2O 48h	Angiogenesis	A_24_P251969	fibroblast growth factor 1 (acidic)
Tiron vs. H2O 48h	Angiogenesis	A_24_P928052, A_24_P135322	neuropilin 1
Tiron vs. H2O 48h	Angiogenesis	A_24_P12401, A_23_P70398	vascular endothelial growth factor A
Trolox vs. Etoh 48h	Cell cycle	A_23_P143120	ADAM metallopeptidase domain 17
Trolox vs. Etoh 48h	Cell cycle	A_24_P398432	ArfGAP with RhoGAP domain, ankyrin repeat and PH domain 1
Trolox vs. Etoh 48h	Cell cycle	A_23_P67771	BRCA1 associated RING domain 1
Trolox vs. Etoh 48h	Cell cycle	A_24_P1255	BRCA2 and CDKN1A interacting protein
Trolox vs. Etoh 48h	Cell cycle	A_23_P88630	Bloom syndrome, RecQ helicase-like
Trolox vs. Etoh 48h	Cell cycle	A_23_P57379	CDC45 cell division cycle 45-like (S. cerevisiae)
Trolox vs. Etoh 48h	Cell cycle	A_23_P156471	CDC5 cell division cycle 5-like (S. pombe)
Trolox vs. Etoh 48h	Cell cycle	A_33_P3349536	CHK1 checkpoint homolog (S. pombe)
Trolox vs. Etoh 48h	Cell cycle	A_33_P3413523	DBF4 homolog (S. cerevisiae)
Trolox vs. Etoh 48h	Cell cycle	A_23_P21134	DNA-damage-inducible transcript 3
Trolox vs. Etoh 48h	Cell cycle	A_23_P165937	DSN1, MIND kinetochore complex component, homolog (S. cerevisiae)
Trolox vs. Etoh 48h	Cell cycle	A_23_P254573	DnaJ (Hsp40) homolog, subfamily C, member 2
Trolox vs. Etoh 48h	Cell cycle	A_23_P35871	E2F transcription factor 8
Trolox vs. Etoh 48h	Cell cycle	A_23_P15045	E4F transcription factor 1
Trolox vs. Etoh 48h	Cell cycle	A_33_P3384871	F-box protein 5
Trolox vs. Etoh 48h	Cell cycle	A_23_P143994	Fanconi anemia, complementation group D2
Trolox vs. Etoh 48h	Cell cycle	A_32_P95729	Fanconi anemia, complementation group I
Trolox vs. Etoh 48h	Cell cycle	A_23_P158662	G protein pathway suppressor 1
Trolox vs. Etoh 48h	Cell cycle	A_23_P360179	G protein pathway suppressor 2
Trolox vs. Etoh 48h	Cell cycle	A_23_P413796	HAUS augmin-like complex, subunit 1
Trolox vs. Etoh 48h	Cell cycle	A_33_P3269338	HAUS augmin-like complex, subunit 5
Trolox vs. Etoh 48h	Cell cycle	A_24_P941148	HAUS augmin-like complex, subunit 6
Trolox vs. Etoh 48h	Cell cycle	A_33_P3807062	Holliday junction recognition protein
Trolox vs. Etoh 48h	Cell cycle	A_32_P8361	KIAA0892
Trolox vs. Etoh 48h	Cell cycle	A_23_P145424	KIAA1009
Trolox vs. Etoh 48h	Cell cycle	A_23_P8452	LFNG O-fucosylpeptide 3-beta-N-acetylglucosaminyltransferase
Trolox vs. Etoh 48h	Cell cycle	A_24_P398500	M-phase phosphoprotein 9
Trolox vs. Etoh 48h	Cell cycle	A_33_P3569068	MAD1 mitotic arrest deficient-like 1 (yeast)
Trolox vs. Etoh 48h	Cell cycle	A_23_P92441	MAD2 mitotic arrest deficient-like 1 (yeast)
Trolox vs. Etoh 48h	Cell cycle	A_33_P3322415	MAP/microtubule affinity-regulating kinase 4
Trolox vs. Etoh 48h	Cell cycle	A_23_P78152	MIS12, MIND kinetochore complex component, homolog (S. pombe)
Trolox vs. Etoh 48h	Cell cycle	A_23_P150189	MRE11 meiotic recombination 11 homolog A (S. cerevisiae)
Trolox vs. Etoh 48h	Cell cycle	A_23_P357794	Mdm2, transformed 3T3 cell double minute 2, p53 binding protein (mouse) binding protein, 104kDa
Trolox vs. Etoh 48h	Cell cycle	A_23_P50108	NDC80 homolog, kinetochore complex component (S. cerevisiae)
Trolox vs. Etoh 48h	Cell cycle	A_23_P77459	NEDD8 activating enzyme E1 subunit 1
Trolox vs. Etoh 48h	Cell cycle	A_23_P124427	NIMA (never in mitosis gene a)-related kinase 1
Trolox vs. Etoh 48h	Cell cycle	A_23_P35219, A_24_P319613	NIMA (never in mitosis gene a)-related kinase 2
Trolox vs. Etoh 48h	Cell cycle	A_23_P74349	NUF2, NDC80 kinetochore complex component, homolog (S. cerevisiae)
Trolox vs. Etoh 48h	Cell cycle	A_23_P213883	Nipped-B homolog (Drosophila)
Trolox vs. Etoh 48h	Cell cycle	A_23_P205098	PDS5, regulator of cohesion maintenance, homolog B (S. cerevisiae)
Trolox vs. Etoh 48h	Cell cycle	A_32_P62997	PDZ binding kinase
Trolox vs. Etoh 48h	Cell cycle	A_33_P3242548, A_23_P362759	PR domain containing 5
Trolox vs. Etoh 48h	Cell cycle	A_24_P287941	PSMC3 interacting protein
Trolox vs. Etoh 48h	Cell cycle	A_33_P3272828	RAD1 homolog (S. pombe)
Trolox vs. Etoh 48h	Cell cycle	A_24_P97836	RAD17 homolog (S. pombe)
Trolox vs. Etoh 48h	Cell cycle	A_23_P88731	RAD51 homolog (RecA homolog, E. coli) (S. cerevisiae)
Trolox vs. Etoh 48h	Cell cycle	A_23_P207014	RAD51 homolog C (S. cerevisiae)
Trolox vs. Etoh 48h	Cell cycle	A_23_P48481	RAD51-like 1 (S. cerevisiae)
Trolox vs. Etoh 48h	Cell cycle	A_23_P82738, A_23_P94141	RAD54 homolog B (S. cerevisiae)
Trolox vs. Etoh 48h	Cell cycle	A_23_P5611	RAP1 interacting factor homolog (yeast)
Trolox vs. Etoh 48h	Cell cycle	A_23_P80382	Rho GTPase activating protein 8; proline rich 5 (renal); PRR5-ARHGAP8 fusion
Trolox vs. Etoh 48h	Cell cycle	A_23_P156310	S-phase kinase-associated protein 2 (p45)
Trolox vs. Etoh 48h	Cell cycle	A_23_P348298	SAC3 domain containing 1
Trolox vs. Etoh 48h	Cell cycle	A_24_P407930	SEH1-like (S. cerevisiae)
Trolox vs. Etoh 48h	Cell cycle	A_33_P3271121	SH3-domain binding protein 4
Trolox vs. Etoh 48h	Cell cycle	A_33_P3364205	Shwachman-Bodian-Diamond syndrome pseudogene; Shwachman-Bodian-Diamond syndrome
Trolox vs. Etoh 48h	Cell cycle	A_33_P3220612	Sjogren syndrome/scleroderma autoantigen 1
Trolox vs. Etoh 48h	Cell cycle	A_23_P43248	TAF2 RNA polymerase II, TATA box binding protein (TBP)-associated factor, 150kDa
Trolox vs. Etoh 48h	Cell cycle	A_23_P403955, A_32_P234935	TAR DNA binding protein
Trolox vs. Etoh 48h	Cell cycle	A_23_P99930	TIMELESS interacting protein
Trolox vs. Etoh 48h	Cell cycle	A_23_P68610	TPX2, microtubule-associated, homolog (Xenopus laevis)
Trolox vs. Etoh 48h	Cell cycle	A_23_P259586	TTK protein kinase
Trolox vs. Etoh 48h	Cell cycle	A_33_P3815560	WD repeat domain 6
Trolox vs. Etoh 48h	Cell cycle	A_33_P3329098	Wilms tumor 1 associated protein
Trolox vs. Etoh 48h	Cell cycle	A_33_P3241190	X-ray repair complementing defective repair in Chinese hamster cells 2
Trolox vs. Etoh 48h	Cell cycle	A_23_P63789, A_33_P3212994	ZW10 interactor
Trolox vs. Etoh 48h	Cell cycle	A_23_P64204	ZW10, kinetochore associated, homolog (Drosophila)
Trolox vs. Etoh 48h	Cell cycle	A_33_P3433873	Zwilch, kinetochore associated, homolog (Drosophila)
Trolox vs. Etoh 48h	Cell cycle	A_23_P166663	adaptor protein, phosphotyrosine interaction, PH domain and leucine zipper containing 1
Trolox vs. Etoh 48h	Cell cycle	A_23_P70213	adenomatous polyposis coli
Trolox vs. Etoh 48h	Cell cycle	A_23_P67864	adenylate cyclase 3
Trolox vs. Etoh 48h	Cell cycle	A_23_P1998	amyloid beta (A4) precursor protein-binding, family B, member 1 (Fe65)
Trolox vs. Etoh 48h	Cell cycle	A_33_P3251896	amyloid beta (A4) precursor protein-binding, family B, member 2
Trolox vs. Etoh 48h	Cell cycle	A_33_P3262138	anaphase promoting complex subunit 1; similar to anaphase promoting complex subunit 1
Trolox vs. Etoh 48h	Cell cycle	A_23_P253068	anaphase promoting complex subunit 2
Trolox vs. Etoh 48h	Cell cycle	A_23_P356684	anillin, actin binding protein
Trolox vs. Etoh 48h	Cell cycle	A_23_P94501	annexin A1
Trolox vs. Etoh 48h	Cell cycle	A_33_P3374205, A_24_P346855, A_33_P3374210	antigen identified by monoclonal antibody Ki-67
Trolox vs. Etoh 48h	Cell cycle	A_23_P52017, A_33_P3288159	asp (abnormal spindle) homolog, microcephaly associated (Drosophila)
Trolox vs. Etoh 48h	Cell cycle	A_33_P3362498, A_23_P136058	ataxia telangiectasia and Rad3 related; similar to ataxia telangiectasia and Rad3 related protein
Trolox vs. Etoh 48h	Cell cycle	A_23_P131866	aurora kinase A; aurora kinase A pseudogene 1
Trolox vs. Etoh 48h	Cell cycle	A_23_P130182	aurora kinase B
Trolox vs. Etoh 48h	Cell cycle	A_24_P935986	branched chain aminotransferase 1, cytosolic
Trolox vs. Etoh 48h	Cell cycle	A_23_P207400	breast cancer 1, early onset
Trolox vs. Etoh 48h	Cell cycle	A_23_P124417	budding uninhibited by benzimidazoles 1 homolog (yeast)
Trolox vs. Etoh 48h	Cell cycle	A_23_P163481	budding uninhibited by benzimidazoles 1 homolog beta (yeast)
Trolox vs. Etoh 48h	Cell cycle	A_23_P46924, A_23_P320658	budding uninhibited by benzimidazoles 3 homolog (yeast)
Trolox vs. Etoh 48h	Cell cycle	A_33_P3274647	calcium/calmodulin-dependent protein kinase II alpha
Trolox vs. Etoh 48h	Cell cycle	A_33_P3382959	caspase 8 associated protein 2
Trolox vs. Etoh 48h	Cell cycle	A_23_P138507	cell division cycle 2, G1 to S and G2 to M
Trolox vs. Etoh 48h	Cell cycle	A_24_P913227	cell division cycle 23 homolog (S. cerevisiae)
Trolox vs. Etoh 48h	Cell cycle	A_23_P70249	cell division cycle 25 homolog C (S. pombe)
Trolox vs. Etoh 48h	Cell cycle	A_23_P164999	cell division cycle 34 homolog (S. cerevisiae)
Trolox vs. Etoh 48h	Cell cycle	A_23_P148807	cell division cycle 7 homolog (S. cerevisiae)
Trolox vs. Etoh 48h	Cell cycle	A_23_P115842	cell division cycle and apoptosis regulator 1
Trolox vs. Etoh 48h	Cell cycle	A_23_P385861	cell division cycle associated 2
Trolox vs. Etoh 48h	Cell cycle	A_23_P253524	centromere protein E, 312kDa
Trolox vs. Etoh 48h	Cell cycle	A_24_P96780, A_23_P401	centromere protein F, 350/400ka (mitosin)
Trolox vs. Etoh 48h	Cell cycle	A_32_P219116	centromere protein J
Trolox vs. Etoh 48h	Cell cycle	A_23_P43580, A_24_P109554	centrosomal protein 110kDa
Trolox vs. Etoh 48h	Cell cycle	A_23_P212792	centrosomal protein 135kDa
Trolox vs. Etoh 48h	Cell cycle	A_33_P3291831, A_23_P115872	centrosomal protein 55kDa
Trolox vs. Etoh 48h	Cell cycle	A_23_P106694	chromatin modifying protein 1A
Trolox vs. Etoh 48h	Cell cycle	A_23_P429491	chromosome 11 open reading frame 82
Trolox vs. Etoh 48h	Cell cycle	A_33_P3216008	chromosome 13 open reading frame 3
Trolox vs. Etoh 48h	Cell cycle	A_23_P25626	chromosome 13 open reading frame 34
Trolox vs. Etoh 48h	Cell cycle	A_23_P364107	chromosome 14 open reading frame 106
Trolox vs. Etoh 48h	Cell cycle	A_23_P252335	chromosome 21 open reading frame 45
Trolox vs. Etoh 48h	Cell cycle	A_33_P3663705	ciliary rootlet coiled-coil, rootletin
Trolox vs. Etoh 48h	Cell cycle	A_23_P126212	claspin homolog (Xenopus laevis)
Trolox vs. Etoh 48h	Cell cycle	A_33_P3249354, A_23_P41948	coiled-coil domain containing 99
Trolox vs. Etoh 48h	Cell cycle	A_24_P303589	cullin 1
Trolox vs. Etoh 48h	Cell cycle	A_23_P58321	cyclin A2
Trolox vs. Etoh 48h	Cell cycle	A_23_P122197, A_33_P3401621	cyclin B1
Trolox vs. Etoh 48h	Cell cycle	A_23_P65757	cyclin B2
Trolox vs. Etoh 48h	Cell cycle	A_23_P8664	cyclin D binding myb-like transcription factor 1
Trolox vs. Etoh 48h	Cell cycle	A_24_P278747	cyclin D2
Trolox vs. Etoh 48h	Cell cycle	A_23_P361773	cyclin D3
Trolox vs. Etoh 48h	Cell cycle	A_33_P3217819, A_33_P3247022	cyclin E2
Trolox vs. Etoh 48h	Cell cycle	A_24_P397150	cyclin G associated kinase
Trolox vs. Etoh 48h	Cell cycle	A_24_P348925	cyclin K
Trolox vs. Etoh 48h	Cell cycle	A_23_P98963	cyclin T1
Trolox vs. Etoh 48h	Cell cycle	A_24_P174341	cyclin T2
Trolox vs. Etoh 48h	Cell cycle	A_23_P98898	cyclin-dependent kinase 2
Trolox vs. Etoh 48h	Cell cycle	A_23_P428129	cyclin-dependent kinase inhibitor 1C (p57, Kip2)
Trolox vs. Etoh 48h	Cell cycle	A_23_P48669, A_33_P3307903	cyclin-dependent kinase inhibitor 3
Trolox vs. Etoh 48h	Cell cycle	A_24_P99090, A_23_P151405	cytoskeleton associated protein 2
Trolox vs. Etoh 48h	Cell cycle	A_23_P135977	cytoskeleton associated protein 5
Trolox vs. Etoh 48h	Cell cycle	A_23_P88331	discs, large (Drosophila) homolog-associated protein 5
Trolox vs. Etoh 48h	Cell cycle	A_23_P110712	dual specificity phosphatase 1
Trolox vs. Etoh 48h	Cell cycle	A_23_P407074	dynamin 2
Trolox vs. Etoh 48h	Cell cycle	A_23_P303718	dystonin
Trolox vs. Etoh 48h	Cell cycle	A_33_P3428642	dystrophia myotonica, WD repeat containing
Trolox vs. Etoh 48h	Cell cycle	A_23_P128734	enhancer of rudimentary homolog (Drosophila)
Trolox vs. Etoh 48h	Cell cycle	A_33_P3326210, A_24_P323598	establishment of cohesion 1 homolog 2 (S. cerevisiae)
Trolox vs. Etoh 48h	Cell cycle	A_33_P3306545	eukaryotic translation initiation factor 4 gamma, 2
Trolox vs. Etoh 48h	Cell cycle	A_23_P96325	excision repair cross-complementing rodent repair deficiency, complementation group 6-like
Trolox vs. Etoh 48h	Cell cycle	A_23_P23303	exonuclease 1
Trolox vs. Etoh 48h	Cell cycle	A_32_P55860, A_24_P945000	family with sequence similarity 33, member A; similar to Spindle and kinetochore-associated protein 2
Trolox vs. Etoh 48h	Cell cycle	A_33_P3268368	fizzy/cell division cycle 20 related 1 (Drosophila)
Trolox vs. Etoh 48h	Cell cycle	A_23_P19712	geminin, DNA replication inhibitor
Trolox vs. Etoh 48h	Cell cycle	A_23_P83134	growth arrest-specific 1
Trolox vs. Etoh 48h	Cell cycle	A_33_P3418597	growth arrest-specific 2 like 1
Trolox vs. Etoh 48h	Cell cycle	A_32_P189204	growth arrest-specific 2 like 3
Trolox vs. Etoh 48h	Cell cycle	A_33_P3258117, A_23_P12816	helicase, lymphoid-specific
Trolox vs. Etoh 48h	Cell cycle	A_24_P213950	hepatocyte cell adhesion molecule; HEPACAM opposite strand 1
Trolox vs. Etoh 48h	Cell cycle	A_33_P3211078	high mobility group AT-hook 2
Trolox vs. Etoh 48h	Cell cycle	A_33_P3251776	hydroxy-delta-5-steroid dehydrogenase, 3 beta- and steroid delta-isomerase 7; piwi-like 2 (Drosophila)
Trolox vs. Etoh 48h	Cell cycle	A_23_P104199	integrin, beta 1 (fibronectin receptor, beta polypeptide, antigen CD29 includes MDF2, MSK12)
Trolox vs. Etoh 48h	Cell cycle	A_23_P106024	jagged 2
Trolox vs. Etoh 48h	Cell cycle	A_23_P117980	katanin p80 (WD repeat containing) subunit B 1
Trolox vs. Etoh 48h	Cell cycle	A_32_P151544	keratin 18; keratin 18 pseudogene 26; keratin 18 pseudogene 19
Trolox vs. Etoh 48h	Cell cycle	A_24_P227091	kinesin family member 11
Trolox vs. Etoh 48h	Cell cycle	A_23_P80902	kinesin family member 15
Trolox vs. Etoh 48h	Cell cycle	A_33_P3242649	kinesin family member 18A
Trolox vs. Etoh 48h	Cell cycle	A_23_P75071, A_33_P3215239	kinesin family member 20B
Trolox vs. Etoh 48h	Cell cycle	A_33_P3311755, A_23_P48835	kinesin family member 23
Trolox vs. Etoh 48h	Cell cycle	A_23_P34788	kinesin family member 2C
Trolox vs. Etoh 48h	Cell cycle	A_23_P136817	kinetochore associated 1
Trolox vs. Etoh 48h	Cell cycle	A_33_P3372074	lethal giant larvae homolog 2 (Drosophila)
Trolox vs. Etoh 48h	Cell cycle	A_33_P3212302, A_23_P20443	leucine zipper, putative tumor suppressor 1
Trolox vs. Etoh 48h	Cell cycle	A_23_P149852	leucine zipper, putative tumor suppressor 2
Trolox vs. Etoh 48h	Cell cycle	A_32_P233304	lin-9 homolog (C. elegans)
Trolox vs. Etoh 48h	Cell cycle	A_23_P133123	meiotic nuclear divisions 1 homolog (S. cerevisiae)
Trolox vs. Etoh 48h	Cell cycle	A_23_P40354	microtubule-associated protein, RP/EB family, member 1
Trolox vs. Etoh 48h	Cell cycle	A_23_P131683	microtubule-associated protein, RP/EB family, member 3
Trolox vs. Etoh 48h	Cell cycle	A_23_P7873	minichromosome maintenance complex component 3
Trolox vs. Etoh 48h	Cell cycle	A_23_P90612	minichromosome maintenance complex component 6
Trolox vs. Etoh 48h	Cell cycle	A_33_P3258223	minichromosome maintenance complex component 7
Trolox vs. Etoh 48h	Cell cycle	A_23_P68547	minichromosome maintenance complex component 8
Trolox vs. Etoh 48h	Cell cycle	A_24_P333663	mitogen-activated protein kinase 6
Trolox vs. Etoh 48h	Cell cycle	A_23_P100704	mitogen-activated protein kinase 7
Trolox vs. Etoh 48h	Cell cycle	A_23_P207445	mitogen-activated protein kinase kinase 6
Trolox vs. Etoh 48h	Cell cycle	A_33_P3301851	mitogen-activated protein kinase kinase kinase 11
Trolox vs. Etoh 48h	Cell cycle	A_33_P3414058, A_23_P75453	multiple endocrine neoplasia I
Trolox vs. Etoh 48h	Cell cycle	A_23_P102471, A_33_P3287502	mutS homolog 2, colon cancer, nonpolyposis type 1 (E. coli)
Trolox vs. Etoh 48h	Cell cycle	A_23_P102202	mutS homolog 6 (E. coli)
Trolox vs. Etoh 48h	Cell cycle	A_23_P203115	myeloid/lymphoid or mixed-lineage leukemia (trithorax homolog, Drosophila)
Trolox vs. Etoh 48h	Cell cycle	A_33_P3260016	neural precursor cell expressed, developmentally down-regulated 1
Trolox vs. Etoh 48h	Cell cycle	A_24_P278126	nibrin
Trolox vs. Etoh 48h	Cell cycle	A_33_P3230254	non-SMC condensin I complex, subunit G
Trolox vs. Etoh 48h	Cell cycle	A_33_P3659876	non-SMC condensin II complex, subunit G2
Trolox vs. Etoh 48h	Cell cycle	A_33_P3233981	nuclear autoantigenic sperm protein (histone-binding)
Trolox vs. Etoh 48h	Cell cycle	A_24_P258846, A_23_P300150	nuclear factor of activated T-cells, cytoplasmic, calcineurin-dependent 1
Trolox vs. Etoh 48h	Cell cycle	A_23_P162120	nuclear mitotic apparatus protein 1
Trolox vs. Etoh 48h	Cell cycle	A_23_P203013	nuclear protein, ataxia-telangiectasia locus
Trolox vs. Etoh 48h	Cell cycle	A_33_P3350488	nucleolar and spindle associated protein 1
Trolox vs. Etoh 48h	Cell cycle	A_23_P214037	nucleophosmin 1 (nucleolar phosphoprotein B23, numatrin) pseudogene 21; hypothetical LOC100131044; similar to nucleophosmin 1; nucleophosmin (nucleolar phosphoprotein B23, numatrin)
Trolox vs. Etoh 48h	Cell cycle	A_23_P206901	nudE nuclear distribution gene E homolog 1 (A. nidulans)
Trolox vs. Etoh 48h	Cell cycle	A_24_P74070	par-6 partitioning defective 6 homolog gamma (C. elegans)
Trolox vs. Etoh 48h	Cell cycle	A_23_P345118	pim-1 oncogene
Trolox vs. Etoh 48h	Cell cycle	A_33_P3269578	polybromo 1
Trolox vs. Etoh 48h	Cell cycle	A_23_P77502	polycystic kidney disease 1 (autosomal dominant)
Trolox vs. Etoh 48h	Cell cycle	A_32_P1701	polymerase (DNA directed), alpha 1, catalytic subunit
Trolox vs. Etoh 48h	Cell cycle	A_23_P50455	polymerase (DNA directed), delta 1, catalytic subunit 125kDa
Trolox vs. Etoh 48h	Cell cycle	A_23_P358944, A_24_P207139, A_23_P334664	promyelocytic leukemia; similar to promyelocytic leukemia protein isoform 1
Trolox vs. Etoh 48h	Cell cycle	A_23_P304287	proteasome (prosome, macropain) 26S subunit, ATPase, 2
Trolox vs. Etoh 48h	Cell cycle	A_24_P128205	proteasome (prosome, macropain) 26S subunit, non-ATPase, 1
Trolox vs. Etoh 48h	Cell cycle	A_33_P3288384	proteasome (prosome, macropain) subunit, alpha type, 1
Trolox vs. Etoh 48h	Cell cycle	A_24_P124992	proteasome (prosome, macropain) subunit, alpha type, 4
Trolox vs. Etoh 48h	Cell cycle	A_24_P396720, A_24_P405298	protein phosphatase 1, catalytic subunit, beta isoform; speedy homolog A (Xenopus laevis)
Trolox vs. Etoh 48h	Cell cycle	A_24_P386771	protein phosphatase 1, catalytic subunit, gamma isoform
Trolox vs. Etoh 48h	Cell cycle	A_24_P376309	protein phosphatase 1, regulatory (inhibitor) subunit 9B
Trolox vs. Etoh 48h	Cell cycle	A_23_P45517	protein phosphatase 2 (formerly 2A), regulatory subunit B'', beta
Trolox vs. Etoh 48h	Cell cycle	A_23_P206059	protein regulator of cytokinesis 1
Trolox vs. Etoh 48h	Cell cycle	A_23_P124927	regulator of G-protein signaling 14
Trolox vs. Etoh 48h	Cell cycle	A_33_P3240702	retinoblastoma binding protein 8
Trolox vs. Etoh 48h	Cell cycle	A_23_P28733	retinoblastoma-like 1 (p107)
Trolox vs. Etoh 48h	Cell cycle	A_33_P3333985	septin 10
Trolox vs. Etoh 48h	Cell cycle	A_23_P170839	septin 2
Trolox vs. Etoh 48h	Cell cycle	A_33_P3329686, A_23_P29124, A_33_P3265030	septin 5
Trolox vs. Etoh 48h	Cell cycle	A_24_P291973, A_23_P8482	septin 7
Trolox vs. Etoh 48h	Cell cycle	A_23_P106973, A_33_P3368188	septin 9
Trolox vs. Etoh 48h	Cell cycle	A_33_P3389148	serine/threonine kinase 11
Trolox vs. Etoh 48h	Cell cycle	A_23_P35082	sestrin 2
Trolox vs. Etoh 48h	Cell cycle	A_24_P225970	shugoshin-like 1 (S. pombe)
Trolox vs. Etoh 48h	Cell cycle	A_23_P411335	shugoshin-like 2 (S. pombe)
Trolox vs. Etoh 48h	Cell cycle	A_24_P192434	similar to telomeric repeat binding factor (NIMA-interacting) 1; telomeric repeat binding factor (NIMA-interacting) 1; telomeric repeat binding factor (NIMA-interacting) 1 pseudogene
Trolox vs. Etoh 48h	Cell cycle	A_23_P78209	sirtuin (silent mating type information regulation 2 homolog) 7 (S. cerevisiae)
Trolox vs. Etoh 48h	Cell cycle	A_23_P166491	small G protein signaling modulator 3
Trolox vs. Etoh 48h	Cell cycle	A_23_P89509	sperm associated antigen 5
Trolox vs. Etoh 48h	Cell cycle	A_23_P163567	sphingomyelin phosphodiesterase 3, neutral membrane (neutral sphingomyelinase II)
Trolox vs. Etoh 48h	Cell cycle	A_24_P349151	spindle assembly 6 homolog (C. elegans)
Trolox vs. Etoh 48h	Cell cycle	A_33_P3317523	stathmin 1
Trolox vs. Etoh 48h	Cell cycle	A_33_P3284557	sterile alpha motif and leucine zipper containing kinase AZK
Trolox vs. Etoh 48h	Cell cycle	A_23_P357365	stromal antigen 1
Trolox vs. Etoh 48h	Cell cycle	A_24_P66125, A_23_P33856	stromal antigen 2
Trolox vs. Etoh 48h	Cell cycle	A_24_P942604	structural maintenance of chromosomes 1A
Trolox vs. Etoh 48h	Cell cycle	A_33_P3357322, A_33_P3378334	structural maintenance of chromosomes 2
Trolox vs. Etoh 48h	Cell cycle	A_23_P138631	structural maintenance of chromosomes 3
Trolox vs. Etoh 48h	Cell cycle	A_33_P3716128, A_33_P3248519	structural maintenance of chromosomes 4
Trolox vs. Etoh 48h	Cell cycle	A_23_P202392	suppressor of variegation 3-9 homolog 2 (Drosophila)
Trolox vs. Etoh 48h	Cell cycle	A_33_P3257030	synaptonemal complex protein SC65
Trolox vs. Etoh 48h	Cell cycle	A_33_P3238685	tet oncogene family member 2
Trolox vs. Etoh 48h	Cell cycle	A_24_P399083	thioredoxin-like 4B
Trolox vs. Etoh 48h	Cell cycle	A_33_P3339212, A_33_P3407256	thyroid hormone receptor interactor 13
Trolox vs. Etoh 48h	Cell cycle	A_24_P365365	transcription factor 3 (E2A immunoglobulin enhancer binding factors E12/E47)
Trolox vs. Etoh 48h	Cell cycle	A_24_P79054	transforming growth factor, beta 1
Trolox vs. Etoh 48h	Cell cycle	A_23_P31143	tumor protein D52-like 1
Trolox vs. Etoh 48h	Cell cycle	A_23_P257911	ubiquitin specific peptidase 16
Trolox vs. Etoh 48h	Cell cycle	A_23_P211840	ubiquitin-like modifier activating enzyme 3
Trolox vs. Etoh 48h	Cell cycle	A_24_P303815	ubiquitin-like with PHD and ring finger domains 2
Trolox vs. Etoh 48h	Cell cycle	A_32_P194115	unc-84 homolog B (C. elegans)
Trolox vs. Etoh 48h	Cell cycle	A_23_P77000	vasohibin 1
Trolox vs. Etoh 48h	DNA replication	A_33_P3242863	5',3'-nucleotidase, mitochondrial
Trolox vs. Etoh 48h	DNA replication	A_23_P88630	Bloom syndrome, RecQ helicase-like
Trolox vs. Etoh 48h	DNA replication	A_23_P57379	CDC45 cell division cycle 45-like (S. cerevisiae)
Trolox vs. Etoh 48h	DNA replication	A_33_P3349536	CHK1 checkpoint homolog (S. pombe)
Trolox vs. Etoh 48h	DNA replication	A_33_P3413523	DBF4 homolog (S. cerevisiae)
Trolox vs. Etoh 48h	DNA replication	A_33_P3833211	DNA replication helicase 2 homolog (yeast)
Trolox vs. Etoh 48h	DNA replication	A_23_P254573	DnaJ (Hsp40) homolog, subfamily C, member 2
Trolox vs. Etoh 48h	DNA replication	A_23_P15045	E4F transcription factor 1
Trolox vs. Etoh 48h	DNA replication	A_33_P3340025	GINS complex subunit 1 (Psf1 homolog)
Trolox vs. Etoh 48h	DNA replication	A_23_P118246	GINS complex subunit 2 (Psf2 homolog)
Trolox vs. Etoh 48h	DNA replication	A_23_P152136	GINS complex subunit 3 (Psf3 homolog)
Trolox vs. Etoh 48h	DNA replication	A_23_P150189	MRE11 meiotic recombination 11 homolog A (S. cerevisiae)
Trolox vs. Etoh 48h	DNA replication	A_23_P77459	NEDD8 activating enzyme E1 subunit 1
Trolox vs. Etoh 48h	DNA replication	A_33_P3272828	RAD1 homolog (S. pombe)
Trolox vs. Etoh 48h	DNA replication	A_24_P97836	RAD17 homolog (S. pombe)
Trolox vs. Etoh 48h	DNA replication	A_23_P88731	RAD51 homolog (RecA homolog, E. coli) (S. cerevisiae)
Trolox vs. Etoh 48h	DNA replication	A_23_P214139	REV3-like, catalytic subunit of DNA polymerase zeta (yeast)
Trolox vs. Etoh 48h	DNA replication	A_23_P112341	RMI1, RecQ mediated genome instability 1, homolog (S. cerevisiae)
Trolox vs. Etoh 48h	DNA replication	A_33_P3378920	RNA binding motif protein 14; RNA binding motif protein 4
Trolox vs. Etoh 48h	DNA replication	A_24_P187119	RPA interacting protein
Trolox vs. Etoh 48h	DNA replication	A_23_P99930	TIMELESS interacting protein
Trolox vs. Etoh 48h	DNA replication	A_33_P3362498, A_23_P136058	ataxia telangiectasia and Rad3 related; similar to ataxia telangiectasia and Rad3 related protein
Trolox vs. Etoh 48h	DNA replication	A_23_P207400	breast cancer 1, early onset
Trolox vs. Etoh 48h	DNA replication	A_23_P70249	cell division cycle 25 homolog C (S. pombe)
Trolox vs. Etoh 48h	DNA replication	A_23_P164999	cell division cycle 34 homolog (S. cerevisiae)
Trolox vs. Etoh 48h	DNA replication	A_23_P148807	cell division cycle 7 homolog (S. cerevisiae)
Trolox vs. Etoh 48h	DNA replication	A_24_P96780, A_23_P401	centromere protein F, 350/400ka (mitosin)
Trolox vs. Etoh 48h	DNA replication	A_23_P126212	claspin homolog (Xenopus laevis)
Trolox vs. Etoh 48h	DNA replication	A_24_P20120	coiled-coil domain containing 88A
Trolox vs. Etoh 48h	DNA replication	A_23_P19663	connective tissue growth factor
Trolox vs. Etoh 48h	DNA replication	A_33_P3217819, A_33_P3247022	cyclin E2
Trolox vs. Etoh 48h	DNA replication	A_23_P98898	cyclin-dependent kinase 2
Trolox vs. Etoh 48h	DNA replication	A_23_P10385	denticleless homolog (Drosophila)
Trolox vs. Etoh 48h	DNA replication	A_23_P137143	dyskeratosis congenita 1, dyskerin
Trolox vs. Etoh 48h	DNA replication	A_24_P169148	high-mobility group box 1; high-mobility group box 1-like 10
Trolox vs. Etoh 48h	DNA replication	A_23_P155765	high-mobility group box 2
Trolox vs. Etoh 48h	DNA replication	A_32_P233304	lin-9 homolog (C. elegans)
Trolox vs. Etoh 48h	DNA replication	A_33_P3867534	minichromosome maintenance complex component 10
Trolox vs. Etoh 48h	DNA replication	A_23_P7873	minichromosome maintenance complex component 3
Trolox vs. Etoh 48h	DNA replication	A_23_P370989	minichromosome maintenance complex component 4
Trolox vs. Etoh 48h	DNA replication	A_23_P90612	minichromosome maintenance complex component 6
Trolox vs. Etoh 48h	DNA replication	A_33_P3258223	minichromosome maintenance complex component 7
Trolox vs. Etoh 48h	DNA replication	A_23_P68547	minichromosome maintenance complex component 8
Trolox vs. Etoh 48h	DNA replication	A_33_P3233981	nuclear autoantigenic sperm protein (histone-binding)
Trolox vs. Etoh 48h	DNA replication	A_33_P3320082	nuclear factor I/B
Trolox vs. Etoh 48h	DNA replication	A_33_P3249509	nuclear factor I/C (CCAAT-binding transcription factor)
Trolox vs. Etoh 48h	DNA replication	A_33_P3884230	nuclear factor I/X (CCAAT-binding transcription factor)
Trolox vs. Etoh 48h	DNA replication	A_23_P71591	nucleolar protein 8
Trolox vs. Etoh 48h	DNA replication	A_23_P45799	origin recognition complex, subunit 1-like (yeast)
Trolox vs. Etoh 48h	DNA replication	A_23_P42045	origin recognition complex, subunit 3-like (yeast)
Trolox vs. Etoh 48h	DNA replication	A_23_P31414, A_24_P394698	origin recognition complex, subunit 5-like (yeast)
Trolox vs. Etoh 48h	DNA replication	A_23_P100344	origin recognition complex, subunit 6 like (yeast)
Trolox vs. Etoh 48h	DNA replication	A_33_P3333038	parathymosin
Trolox vs. Etoh 48h	DNA replication	A_24_P339944	platelet-derived growth factor beta polypeptide (simian sarcoma viral (v-sis) oncogene homolog)
Trolox vs. Etoh 48h	DNA replication	A_23_P386450	polymerase (DNA directed) kappa
Trolox vs. Etoh 48h	DNA replication	A_32_P1701	polymerase (DNA directed), alpha 1, catalytic subunit
Trolox vs. Etoh 48h	DNA replication	A_23_P50455	polymerase (DNA directed), delta 1, catalytic subunit 125kDa
Trolox vs. Etoh 48h	DNA replication	A_23_P163099	polymerase (DNA directed), epsilon 2 (p59 subunit)
Trolox vs. Etoh 48h	DNA replication	A_23_P3355	polymerase (DNA directed), gamma
Trolox vs. Etoh 48h	DNA replication	A_33_P3326423	polymerase (DNA directed), lambda
Trolox vs. Etoh 48h	DNA replication	A_33_P3842886	polymerase (DNA directed), mu
Trolox vs. Etoh 48h	DNA replication	A_23_P218827	polymerase (DNA directed), theta
Trolox vs. Etoh 48h	DNA replication	A_23_P127367	polymerase (DNA-directed), delta 4
Trolox vs. Etoh 48h	DNA replication	A_33_P3402918	polynucleotide kinase 3'-phosphatase
Trolox vs. Etoh 48h	DNA replication	A_23_P25019	primase, DNA, polypeptide 1 (49kDa)
Trolox vs. Etoh 48h	DNA replication	A_33_P3261982	primase, DNA, polypeptide 2 (58kDa)
Trolox vs. Etoh 48h	DNA replication	A_33_P3258612, A_23_P28886	proliferating cell nuclear antigen
Trolox vs. Etoh 48h	DNA replication	A_23_P18465	replication factor C (activator 1) 1, 145kDa
Trolox vs. Etoh 48h	DNA replication	A_23_P93823	replication factor C (activator 1) 2, 40kDa
Trolox vs. Etoh 48h	DNA replication	A_33_P3214446, A_23_P14193	replication factor C (activator 1) 3, 38kDa
Trolox vs. Etoh 48h	DNA replication	A_23_P95302	replication factor C (activator 1) 5, 36.5kDa
Trolox vs. Etoh 48h	DNA replication	A_23_P114221	retinoblastoma binding protein 7
Trolox vs. Etoh 48h	DNA replication	A_23_P87351	ribonucleotide reductase M1
Trolox vs. Etoh 48h	DNA replication	A_24_P225616	ribonucleotide reductase M2 polypeptide
Trolox vs. Etoh 48h	DNA replication	A_23_P250813	similar to Werner syndrome protein; Werner syndrome, RecQ helicase-like
Trolox vs. Etoh 48h	DNA replication	A_24_P192434	similar to telomeric repeat binding factor (NIMA-interacting) 1; telomeric repeat binding factor (NIMA-interacting) 1; telomeric repeat binding factor (NIMA-interacting) 1 pseudogene
Trolox vs. Etoh 48h	DNA replication	A_23_P151634	suppressor of Ty 16 homolog (S. cerevisiae); suppressor of Ty 16 homolog (S. cerevisiae) pseudogene
Trolox vs. Etoh 48h	DNA replication	A_23_P418597	tankyrase 1 binding protein 1, 182kDa
Trolox vs. Etoh 48h	DNA replication	A_23_P76951	thioredoxin-related transmembrane protein 1
Trolox vs. Etoh 48h	DNA replication	A_33_P3383866	three prime repair exonuclease 1
Trolox vs. Etoh 48h	DNA replication	A_23_P50096	thymidylate synthetase
Trolox vs. Etoh 48h	DNA replication	A_23_P118834	topoisomerase (DNA) II alpha 170kDa
Trolox vs. Etoh 48h	DNA replication	A_33_P3389188	transcription factor A, mitochondrial
Trolox vs. Etoh 48h	M phase of mitotic cell cycle	A_23_P165937	DSN1, MIND kinetochore complex component, homolog (S. cerevisiae)
Trolox vs. Etoh 48h	M phase of mitotic cell cycle	A_23_P15045	E4F transcription factor 1
Trolox vs. Etoh 48h	M phase of mitotic cell cycle	A_33_P3384871	F-box protein 5
Trolox vs. Etoh 48h	M phase of mitotic cell cycle	A_23_P413796	HAUS augmin-like complex, subunit 1
Trolox vs. Etoh 48h	M phase of mitotic cell cycle	A_33_P3269338	HAUS augmin-like complex, subunit 5
Trolox vs. Etoh 48h	M phase of mitotic cell cycle	A_24_P941148	HAUS augmin-like complex, subunit 6
Trolox vs. Etoh 48h	M phase of mitotic cell cycle	A_32_P8361	KIAA0892
Trolox vs. Etoh 48h	M phase of mitotic cell cycle	A_23_P145424	KIAA1009
Trolox vs. Etoh 48h	M phase of mitotic cell cycle	A_24_P398500	M-phase phosphoprotein 9
Trolox vs. Etoh 48h	M phase of mitotic cell cycle	A_33_P3569068	MAD1 mitotic arrest deficient-like 1 (yeast)
Trolox vs. Etoh 48h	M phase of mitotic cell cycle	A_23_P92441	MAD2 mitotic arrest deficient-like 1 (yeast)
Trolox vs. Etoh 48h	M phase of mitotic cell cycle	A_23_P78152	MIS12, MIND kinetochore complex component, homolog (S. pombe)
Trolox vs. Etoh 48h	M phase of mitotic cell cycle	A_23_P50108	NDC80 homolog, kinetochore complex component (S. cerevisiae)
Trolox vs. Etoh 48h	M phase of mitotic cell cycle	A_23_P124427	NIMA (never in mitosis gene a)-related kinase 1
Trolox vs. Etoh 48h	M phase of mitotic cell cycle	A_23_P35219, A_24_P319613	NIMA (never in mitosis gene a)-related kinase 2
Trolox vs. Etoh 48h	M phase of mitotic cell cycle	A_23_P74349	NUF2, NDC80 kinetochore complex component, homolog (S. cerevisiae)
Trolox vs. Etoh 48h	M phase of mitotic cell cycle	A_23_P213883	Nipped-B homolog (Drosophila)
Trolox vs. Etoh 48h	M phase of mitotic cell cycle	A_23_P205098	PDS5, regulator of cohesion maintenance, homolog B (S. cerevisiae)
Trolox vs. Etoh 48h	M phase of mitotic cell cycle	A_32_P62997	PDZ binding kinase
Trolox vs. Etoh 48h	M phase of mitotic cell cycle	A_23_P348298	SAC3 domain containing 1
Trolox vs. Etoh 48h	M phase of mitotic cell cycle	A_24_P407930	SEH1-like (S. cerevisiae)
Trolox vs. Etoh 48h	M phase of mitotic cell cycle	A_33_P3220612	Sjogren syndrome/scleroderma autoantigen 1
Trolox vs. Etoh 48h	M phase of mitotic cell cycle	A_23_P403955, A_32_P234935	TAR DNA binding protein
Trolox vs. Etoh 48h	M phase of mitotic cell cycle	A_23_P99930	TIMELESS interacting protein
Trolox vs. Etoh 48h	M phase of mitotic cell cycle	A_23_P68610	TPX2, microtubule-associated, homolog (Xenopus laevis)
Trolox vs. Etoh 48h	M phase of mitotic cell cycle	A_23_P63789, A_33_P3212994	ZW10 interactor
Trolox vs. Etoh 48h	M phase of mitotic cell cycle	A_23_P64204	ZW10, kinetochore associated, homolog (Drosophila)
Trolox vs. Etoh 48h	M phase of mitotic cell cycle	A_33_P3433873	Zwilch, kinetochore associated, homolog (Drosophila)
Trolox vs. Etoh 48h	M phase of mitotic cell cycle	A_23_P70213	adenomatous polyposis coli
Trolox vs. Etoh 48h	M phase of mitotic cell cycle	A_33_P3262138	anaphase promoting complex subunit 1; similar to anaphase promoting complex subunit 1
Trolox vs. Etoh 48h	M phase of mitotic cell cycle	A_23_P253068	anaphase promoting complex subunit 2
Trolox vs. Etoh 48h	M phase of mitotic cell cycle	A_23_P356684	anillin, actin binding protein
Trolox vs. Etoh 48h	M phase of mitotic cell cycle	A_23_P52017, A_33_P3288159	asp (abnormal spindle) homolog, microcephaly associated (Drosophila)
Trolox vs. Etoh 48h	M phase of mitotic cell cycle	A_23_P131866	aurora kinase A; aurora kinase A pseudogene 1
Trolox vs. Etoh 48h	M phase of mitotic cell cycle	A_23_P130182	aurora kinase B
Trolox vs. Etoh 48h	M phase of mitotic cell cycle	A_23_P124417	budding uninhibited by benzimidazoles 1 homolog (yeast)
Trolox vs. Etoh 48h	M phase of mitotic cell cycle	A_23_P163481	budding uninhibited by benzimidazoles 1 homolog beta (yeast)
Trolox vs. Etoh 48h	M phase of mitotic cell cycle	A_23_P46924, A_23_P320658	budding uninhibited by benzimidazoles 3 homolog (yeast)
Trolox vs. Etoh 48h	M phase of mitotic cell cycle	A_23_P138507	cell division cycle 2, G1 to S and G2 to M
Trolox vs. Etoh 48h	M phase of mitotic cell cycle	A_24_P913227	cell division cycle 23 homolog (S. cerevisiae)
Trolox vs. Etoh 48h	M phase of mitotic cell cycle	A_23_P70249	cell division cycle 25 homolog C (S. pombe)
Trolox vs. Etoh 48h	M phase of mitotic cell cycle	A_23_P385861	cell division cycle associated 2
Trolox vs. Etoh 48h	M phase of mitotic cell cycle	A_23_P253524	centromere protein E, 312kDa
Trolox vs. Etoh 48h	M phase of mitotic cell cycle	A_24_P96780, A_23_P401	centromere protein F, 350/400ka (mitosin)
Trolox vs. Etoh 48h	M phase of mitotic cell cycle	A_33_P3291831, A_23_P115872	centrosomal protein 55kDa
Trolox vs. Etoh 48h	M phase of mitotic cell cycle	A_23_P106694	chromatin modifying protein 1A
Trolox vs. Etoh 48h	M phase of mitotic cell cycle	A_33_P3216008	chromosome 13 open reading frame 3
Trolox vs. Etoh 48h	M phase of mitotic cell cycle	A_23_P25626	chromosome 13 open reading frame 34
Trolox vs. Etoh 48h	M phase of mitotic cell cycle	A_23_P364107	chromosome 14 open reading frame 106
Trolox vs. Etoh 48h	M phase of mitotic cell cycle	A_23_P252335	chromosome 21 open reading frame 45
Trolox vs. Etoh 48h	M phase of mitotic cell cycle	A_33_P3249354, A_23_P41948	coiled-coil domain containing 99
Trolox vs. Etoh 48h	M phase of mitotic cell cycle	A_23_P58321	cyclin A2
Trolox vs. Etoh 48h	M phase of mitotic cell cycle	A_23_P122197, A_33_P3401621	cyclin B1
Trolox vs. Etoh 48h	M phase of mitotic cell cycle	A_23_P65757	cyclin B2
Trolox vs. Etoh 48h	M phase of mitotic cell cycle	A_24_P348925	cyclin K
Trolox vs. Etoh 48h	M phase of mitotic cell cycle	A_23_P98898	cyclin-dependent kinase 2
Trolox vs. Etoh 48h	M phase of mitotic cell cycle	A_23_P135977	cytoskeleton associated protein 5
Trolox vs. Etoh 48h	M phase of mitotic cell cycle	A_23_P88331	discs, large (Drosophila) homolog-associated protein 5
Trolox vs. Etoh 48h	M phase of mitotic cell cycle	A_23_P96325	excision repair cross-complementing rodent repair deficiency, complementation group 6-like
Trolox vs. Etoh 48h	M phase of mitotic cell cycle	A_32_P55860, A_24_P945000	family with sequence similarity 33, member A; similar to Spindle and kinetochore-associated protein 2
Trolox vs. Etoh 48h	M phase of mitotic cell cycle	A_33_P3268368	fizzy/cell division cycle 20 related 1 (Drosophila)
Trolox vs. Etoh 48h	M phase of mitotic cell cycle	A_33_P3258117, A_23_P12816	helicase, lymphoid-specific
Trolox vs. Etoh 48h	M phase of mitotic cell cycle	A_33_P3211078	high mobility group AT-hook 2
Trolox vs. Etoh 48h	M phase of mitotic cell cycle	A_23_P117980	katanin p80 (WD repeat containing) subunit B 1
Trolox vs. Etoh 48h	M phase of mitotic cell cycle	A_24_P227091	kinesin family member 11
Trolox vs. Etoh 48h	M phase of mitotic cell cycle	A_23_P80902	kinesin family member 15
Trolox vs. Etoh 48h	M phase of mitotic cell cycle	A_33_P3242649	kinesin family member 18A
Trolox vs. Etoh 48h	M phase of mitotic cell cycle	A_23_P75071, A_33_P3215239	kinesin family member 20B
Trolox vs. Etoh 48h	M phase of mitotic cell cycle	A_33_P3311755, A_23_P48835	kinesin family member 23
Trolox vs. Etoh 48h	M phase of mitotic cell cycle	A_23_P34788	kinesin family member 2C
Trolox vs. Etoh 48h	M phase of mitotic cell cycle	A_23_P136817	kinetochore associated 1
Trolox vs. Etoh 48h	M phase of mitotic cell cycle	A_23_P149852	leucine zipper, putative tumor suppressor 2
Trolox vs. Etoh 48h	M phase of mitotic cell cycle	A_23_P40354	microtubule-associated protein, RP/EB family, member 1
Trolox vs. Etoh 48h	M phase of mitotic cell cycle	A_23_P131683	microtubule-associated protein, RP/EB family, member 3
Trolox vs. Etoh 48h	M phase of mitotic cell cycle	A_33_P3260016	neural precursor cell expressed, developmentally down-regulated 1
Trolox vs. Etoh 48h	M phase of mitotic cell cycle	A_33_P3230254	non-SMC condensin I complex, subunit G
Trolox vs. Etoh 48h	M phase of mitotic cell cycle	A_33_P3659876	non-SMC condensin II complex, subunit G2
Trolox vs. Etoh 48h	M phase of mitotic cell cycle	A_23_P162120	nuclear mitotic apparatus protein 1
Trolox vs. Etoh 48h	M phase of mitotic cell cycle	A_33_P3350488	nucleolar and spindle associated protein 1
Trolox vs. Etoh 48h	M phase of mitotic cell cycle	A_23_P206901	nudE nuclear distribution gene E homolog 1 (A. nidulans)
Trolox vs. Etoh 48h	M phase of mitotic cell cycle	A_33_P3269578	polybromo 1
Trolox vs. Etoh 48h	M phase of mitotic cell cycle	A_23_P124927	regulator of G-protein signaling 14
Trolox vs. Etoh 48h	M phase of mitotic cell cycle	A_23_P170839	septin 2
Trolox vs. Etoh 48h	M phase of mitotic cell cycle	A_24_P291973, A_23_P8482	septin 7
Trolox vs. Etoh 48h	M phase of mitotic cell cycle	A_24_P225970	shugoshin-like 1 (S. pombe)
Trolox vs. Etoh 48h	M phase of mitotic cell cycle	A_24_P192434	similar to telomeric repeat binding factor (NIMA-interacting) 1; telomeric repeat binding factor (NIMA-interacting) 1; telomeric repeat binding factor (NIMA-interacting) 1 pseudogene
Trolox vs. Etoh 48h	M phase of mitotic cell cycle	A_23_P78209	sirtuin (silent mating type information regulation 2 homolog) 7 (S. cerevisiae)
Trolox vs. Etoh 48h	M phase of mitotic cell cycle	A_23_P89509	sperm associated antigen 5
Trolox vs. Etoh 48h	M phase of mitotic cell cycle	A_23_P357365	stromal antigen 1
Trolox vs. Etoh 48h	M phase of mitotic cell cycle	A_24_P66125, A_23_P33856	stromal antigen 2
Trolox vs. Etoh 48h	M phase of mitotic cell cycle	A_24_P942604	structural maintenance of chromosomes 1A
Trolox vs. Etoh 48h	M phase of mitotic cell cycle	A_33_P3357322, A_33_P3378334	structural maintenance of chromosomes 2
Trolox vs. Etoh 48h	M phase of mitotic cell cycle	A_23_P138631	structural maintenance of chromosomes 3
Trolox vs. Etoh 48h	M phase of mitotic cell cycle	A_33_P3716128, A_33_P3248519	structural maintenance of chromosomes 4
Trolox vs. Etoh 48h	M phase of mitotic cell cycle	A_24_P399083	thioredoxin-like 4B
Trolox vs. Etoh 48h	M phase of mitotic cell cycle	A_23_P257911	ubiquitin specific peptidase 16
Trolox vs. Etoh 6d	Cytoskeletal organization	A_23_P57856	B-cell CLL/lymphoma 6
Trolox vs. Etoh 6d	Cytoskeletal organization	A_33_P3281816	CAP, adenylate cyclase-associated protein 1 (yeast)
Trolox vs. Etoh 6d	Cytoskeletal organization	A_23_P1602	CDC42 effector protein (Rho GTPase binding) 2
Trolox vs. Etoh 6d	Cytoskeletal organization	A_32_P104478	FYVE, RhoGEF and PH domain containing 6
Trolox vs. Etoh 6d	Cytoskeletal organization	A_33_P3268567	NCK adaptor protein 2
Trolox vs. Etoh 6d	Cytoskeletal organization	A_23_P35219, A_24_P319613	NIMA (never in mitosis gene a)-related kinase 2
Trolox vs. Etoh 6d	Cytoskeletal organization	A_23_P110403, A_33_P3419383	PDZ and LIM domain 3
Trolox vs. Etoh 6d	Cytoskeletal organization	A_23_P151075	Rho GDP dissociation inhibitor (GDI) beta
Trolox vs. Etoh 6d	Cytoskeletal organization	A_33_P3237927	Rho GTPase activating protein 4
Trolox vs. Etoh 6d	Cytoskeletal organization	A_23_P259586	TTK protein kinase
Trolox vs. Etoh 6d	Cytoskeletal organization	A_23_P202520, A_33_P3388651	actin binding LIM protein 1
Trolox vs. Etoh 6d	Cytoskeletal organization	A_33_P3236177	angiogenin, ribonuclease, RNase A family, 5
Trolox vs. Etoh 6d	Cytoskeletal organization	A_24_P344961	angiomotin
Trolox vs. Etoh 6d	Cytoskeletal organization	A_23_P131866	aurora kinase A; aurora kinase A pseudogene 1
Trolox vs. Etoh 6d	Cytoskeletal organization	A_23_P163481	budding uninhibited by benzimidazoles 1 homolog beta (yeast)
Trolox vs. Etoh 6d	Cytoskeletal organization	A_24_P142743	calponin 2
Trolox vs. Etoh 6d	Cytoskeletal organization	A_23_P126752, A_33_P3235568	capping protein (actin filament) muscle Z-line, beta
Trolox vs. Etoh 6d	Cytoskeletal organization	A_24_P12626	caveolin 1, caveolae protein, 22kDa
Trolox vs. Etoh 6d	Cytoskeletal organization	A_23_P35820	cofilin 1 (non-muscle)
Trolox vs. Etoh 6d	Cytoskeletal organization	A_32_P150891	diaphanous homolog 3 (Drosophila)
Trolox vs. Etoh 6d	Cytoskeletal organization	A_23_P134109	erythrocyte membrane protein band 4.1-like 2
Trolox vs. Etoh 6d	Cytoskeletal organization	A_33_P3381870, A_23_P219117	erythrocyte membrane protein band 4.9 (dematin)
Trolox vs. Etoh 6d	Cytoskeletal organization	A_23_P32707	extra spindle pole bodies homolog 1 (S. cerevisiae)
Trolox vs. Etoh 6d	Cytoskeletal organization	A_33_P3223592	hypothetical LOC100129500; apolipoprotein E
Trolox vs. Etoh 6d	Cytoskeletal organization	A_33_P3372368	keratin 8 pseudogene 9; similar to keratin 8; keratin 8
Trolox vs. Etoh 6d	Cytoskeletal organization	A_24_P227091	kinesin family member 11
Trolox vs. Etoh 6d	Cytoskeletal organization	A_33_P3311755, A_23_P48835	kinesin family member 23
Trolox vs. Etoh 6d	Cytoskeletal organization	A_23_P34788	kinesin family member 2C
Trolox vs. Etoh 6d	Cytoskeletal organization	A_32_P52609, A_33_P3356075	lipin 1
Trolox vs. Etoh 6d	Cytoskeletal organization	A_33_P3287785	neurofilament, light polypeptide
Trolox vs. Etoh 6d	Cytoskeletal organization	A_23_P154740	non-protein coding RNA 153
Trolox vs. Etoh 6d	Cytoskeletal organization	A_33_P3350488	nucleolar and spindle associated protein 1
Trolox vs. Etoh 6d	Cytoskeletal organization	A_33_P3241428	obscurin-like 1
Trolox vs. Etoh 6d	Cytoskeletal organization	A_23_P35617, A_33_P3346669	phospholipase C, epsilon 1
Trolox vs. Etoh 6d	Cytoskeletal organization	A_23_P250607	plastin 3 (T isoform)
Trolox vs. Etoh 6d	Cytoskeletal organization	A_32_P234604	profilin 1
Trolox vs. Etoh 6d	Cytoskeletal organization	A_23_P51187	protein kinase C, zeta
Trolox vs. Etoh 6d	Cytoskeletal organization	A_23_P206059	protein regulator of cytokinesis 1
Trolox vs. Etoh 6d	Cytoskeletal organization	A_24_P228717	ras-related C3 botulinum toxin substrate 2 (rho family, small GTP binding protein Rac2)
Trolox vs. Etoh 6d	Cytoskeletal organization	A_24_P411899	ring finger protein 19A
Trolox vs. Etoh 6d	Cytoskeletal organization	A_33_P3369034	similar to breast cancer anti-estrogen resistance 1; breast cancer anti-estrogen resistance 1
Trolox vs. Etoh 6d	Cytoskeletal organization	A_24_P678104	stathmin-like 3
Trolox vs. Etoh 6d	Cytoskeletal organization	A_33_P3290909	structural maintenance of chromosomes 1A
Trolox vs. Etoh 6d	Cytoskeletal organization	A_24_P104407	synemin, intermediate filament protein
Trolox vs. Etoh 6d	Cytoskeletal organization	A_23_P156708, A_33_P3381338, A_33_P3305458	tenascin XB; tenascin XA pseudogene
Trolox vs. Etoh 6d	Cytoskeletal organization	A_23_P137173	thymosin beta 15a; thymosin beta 15B
Trolox vs. Etoh 6d	Cytoskeletal organization	A_24_P143189	thymosin-like 2 (pseudogene); thymosin-like 1 (pseudogene); thymosin beta 4, X-linked
Trolox vs. Etoh 6d	Cytoskeletal organization	A_24_P143189	thymosin-like 3
Trolox vs. Etoh 6d	Cytoskeletal organization	A_23_P212844	transforming, acidic coiled-coil containing protein 3
Trolox vs. Etoh 6d	Cytoskeletal organization	A_23_P81912	tubulin, beta; similar to tubulin, beta 5; tubulin, beta pseudogene 2; tubulin, beta pseudogene 1
Trolox vs. Etoh 6d	Cytoskeletal organization	A_24_P297539	ubiquitin-conjugating enzyme E2C
Trolox vs. Etoh 6d	Cytoskeletal organization	A_32_P194115	unc-84 homolog B (C. elegans)
Trolox vs. Etoh 6d	M phase of mitotic cell cycle	A_23_P35219, A_24_P319613	NIMA (never in mitosis gene a)-related kinase 2
Trolox vs. Etoh 6d	M phase of mitotic cell cycle	A_23_P74349	NUF2, NDC80 kinetochore complex component, homolog (S. cerevisiae)
Trolox vs. Etoh 6d	M phase of mitotic cell cycle	A_33_P3376116	SPC24, NDC80 kinetochore complex component, homolog (S. cerevisiae)
Trolox vs. Etoh 6d	M phase of mitotic cell cycle	A_23_P68610	TPX2, microtubule-associated, homolog (Xenopus laevis)
Trolox vs. Etoh 6d	M phase of mitotic cell cycle	A_23_P52017, A_33_P3288159	asp (abnormal spindle) homolog, microcephaly associated (Drosophila)
Trolox vs. Etoh 6d	M phase of mitotic cell cycle	A_23_P131866	aurora kinase A; aurora kinase A pseudogene 1
Trolox vs. Etoh 6d	M phase of mitotic cell cycle	A_23_P130182	aurora kinase B
Trolox vs. Etoh 6d	M phase of mitotic cell cycle	A_23_P118815	baculoviral IAP repeat-containing 5
Trolox vs. Etoh 6d	M phase of mitotic cell cycle	A_23_P124417	budding uninhibited by benzimidazoles 1 homolog (yeast)
Trolox vs. Etoh 6d	M phase of mitotic cell cycle	A_23_P163481	budding uninhibited by benzimidazoles 1 homolog beta (yeast)
Trolox vs. Etoh 6d	M phase of mitotic cell cycle	A_23_P149200	cell division cycle 20 homolog (S. cerevisiae)
Trolox vs. Etoh 6d	M phase of mitotic cell cycle	A_23_P375	cell division cycle associated 8
Trolox vs. Etoh 6d	M phase of mitotic cell cycle	A_23_P253524	centromere protein E, 312kDa
Trolox vs. Etoh 6d	M phase of mitotic cell cycle	A_24_P96780, A_23_P401	centromere protein F, 350/400ka (mitosin)
Trolox vs. Etoh 6d	M phase of mitotic cell cycle	A_33_P3291831	centrosomal protein 55kDa
Trolox vs. Etoh 6d	M phase of mitotic cell cycle	A_23_P420551	citron (rho-interacting, serine/threonine kinase 21)
Trolox vs. Etoh 6d	M phase of mitotic cell cycle	A_23_P58321	cyclin A2
Trolox vs. Etoh 6d	M phase of mitotic cell cycle	A_23_P122197	cyclin B1
Trolox vs. Etoh 6d	M phase of mitotic cell cycle	A_23_P65757	cyclin B2
Trolox vs. Etoh 6d	M phase of mitotic cell cycle	A_24_P193592	cyclin F
Trolox vs. Etoh 6d	M phase of mitotic cell cycle	A_23_P88331	discs, large (Drosophila) homolog-associated protein 5
Trolox vs. Etoh 6d	M phase of mitotic cell cycle	A_23_P32707	extra spindle pole bodies homolog 1 (S. cerevisiae)
Trolox vs. Etoh 6d	M phase of mitotic cell cycle	A_23_P323751	family with sequence similarity 83, member D
Trolox vs. Etoh 6d	M phase of mitotic cell cycle	A_24_P227091	kinesin family member 11
Trolox vs. Etoh 6d	M phase of mitotic cell cycle	A_23_P75071, A_33_P3215239	kinesin family member 20B
Trolox vs. Etoh 6d	M phase of mitotic cell cycle	A_33_P3311755, A_23_P48835	kinesin family member 23
Trolox vs. Etoh 6d	M phase of mitotic cell cycle	A_23_P34788	kinesin family member 2C
Trolox vs. Etoh 6d	M phase of mitotic cell cycle	A_23_P133956	kinesin family member C1
Trolox vs. Etoh 6d	M phase of mitotic cell cycle	A_23_P25293	non-SMC condensin I complex, subunit D2
Trolox vs. Etoh 6d	M phase of mitotic cell cycle	A_33_P3350488	nucleolar and spindle associated protein 1
Trolox vs. Etoh 6d	M phase of mitotic cell cycle	A_23_P118174, A_33_P3298387	polo-like kinase 1 (Drosophila)
Trolox vs. Etoh 6d	M phase of mitotic cell cycle	A_23_P124927	regulator of G-protein signaling 14
Trolox vs. Etoh 6d	M phase of mitotic cell cycle	A_24_P291973, A_23_P8482	septin 7
Trolox vs. Etoh 6d	M phase of mitotic cell cycle	A_23_P78209	sirtuin (silent mating type information regulation 2 homolog) 7 (S. cerevisiae)
Trolox vs. Etoh 6d	M phase of mitotic cell cycle	A_33_P3290909	structural maintenance of chromosomes 1A
Trolox vs. Etoh 6d	M phase of mitotic cell cycle	A_23_P81912	tubulin, beta; similar to tubulin, beta 5; tubulin, beta pseudogene 2; tubulin, beta pseudogene 1
Trolox vs. Etoh 6d	M phase of mitotic cell cycle	A_24_P297539	ubiquitin-conjugating enzyme E2C
Trolox vs. Etoh 6d	Microtubules based process	A_23_P57588	G-2 and S-phase expressed 1
Trolox vs. Etoh 6d	Microtubules based process	A_23_P35219, A_24_P319613	NIMA (never in mitosis gene a)-related kinase 2
Trolox vs. Etoh 6d	Microtubules based process	A_33_P3329898	StAR-related lipid transfer (START) domain containing 9
Trolox vs. Etoh 6d	Microtubules based process	A_23_P259586	TTK protein kinase
Trolox vs. Etoh 6d	Microtubules based process	A_23_P131866	aurora kinase A; aurora kinase A pseudogene 1
Trolox vs. Etoh 6d	Microtubules based process	A_23_P163481	budding uninhibited by benzimidazoles 1 homolog beta (yeast)
Trolox vs. Etoh 6d	Microtubules based process	A_24_P12626	caveolin 1, caveolae protein, 22kDa
Trolox vs. Etoh 6d	Microtubules based process	A_23_P253524	centromere protein E, 312kDa
Trolox vs. Etoh 6d	Microtubules based process	A_23_P316472	dynein heavy chain domain 1
Trolox vs. Etoh 6d	Microtubules based process	A_23_P164068	dynein, axonemal, heavy chain 9
Trolox vs. Etoh 6d	Microtubules based process	A_23_P32707	extra spindle pole bodies homolog 1 (S. cerevisiae)
Trolox vs. Etoh 6d	Microtubules based process	A_24_P227091	kinesin family member 11
Trolox vs. Etoh 6d	Microtubules based process	A_23_P147388	kinesin family member 13B
Trolox vs. Etoh 6d	Microtubules based process	A_33_P3230709	kinesin family member 1C
Trolox vs. Etoh 6d	Microtubules based process	A_23_P256956	kinesin family member 20A
Trolox vs. Etoh 6d	Microtubules based process	A_23_P75071, A_33_P3215239	kinesin family member 20B
Trolox vs. Etoh 6d	Microtubules based process	A_33_P3311755, A_23_P48835	kinesin family member 23
Trolox vs. Etoh 6d	Microtubules based process	A_23_P34788	kinesin family member 2C
Trolox vs. Etoh 6d	Microtubules based process	A_33_P3253596	kinesin family member 4B; kinesin family member 4A
Trolox vs. Etoh 6d	Microtubules based process	A_23_P133956	kinesin family member C1
Trolox vs. Etoh 6d	Microtubules based process	A_33_P3287785	neurofilament, light polypeptide
Trolox vs. Etoh 6d	Microtubules based process	A_23_P154740	non-protein coding RNA 153
Trolox vs. Etoh 6d	Microtubules based process	A_33_P3350488	nucleolar and spindle associated protein 1
Trolox vs. Etoh 6d	Microtubules based process	A_23_P51187	protein kinase C, zeta
Trolox vs. Etoh 6d	Microtubules based process	A_23_P206059	protein regulator of cytokinesis 1
Trolox vs. Etoh 6d	Microtubules based process	A_24_P411899	ring finger protein 19A
Trolox vs. Etoh 6d	Microtubules based process	A_24_P678104	stathmin-like 3
Trolox vs. Etoh 6d	Microtubules based process	A_33_P3290909	structural maintenance of chromosomes 1A
Trolox vs. Etoh 6d	Microtubules based process	A_23_P212844	transforming, acidic coiled-coil containing protein 3
Trolox vs. Etoh 6d	Microtubules based process	A_33_P3271594	tripartite motif-containing 54
Trolox vs. Etoh 6d	Microtubules based process	A_23_P128598	tubulin, alpha 3d; tubulin, alpha 3c
Trolox vs. Etoh 6d	Microtubules based process	A_23_P154065, A_23_P84448	tubulin, alpha 4a
Trolox vs. Etoh 6d	Microtubules based process	A_23_P254271	tubulin, beta 6
Trolox vs. Etoh 6d	Microtubules based process	A_23_P81912	tubulin, beta; similar to tubulin, beta 5; tubulin, beta pseudogene 2; tubulin, beta pseudogene 1
Trolox vs. Etoh 6d	Microtubules based process	A_23_P132956	ubiquitin carboxyl-terminal esterase L1 (ubiquitin thiolesterase)
Trolox vs. Etoh 6d	Microtubules based process	A_24_P297539	ubiquitin-conjugating enzyme E2C
Trolox vs. Etoh 6d	Microtubules based process	A_32_P194115	unc-84 homolog B (C. elegans)
