# Supplementary material for: NAC, Tiron and Trolox Impair Survival of Cell Cultures Containing Glioblastoma Tumorigenic Initiating Cells by Inhibition of Cell Cycle Progression
Source: PLoS One. 2014 Feb 28;9(2):e90085. doi: 10.1371/journal.pone.0090085 (PMC3938592; doi:10.1371/journal.pone.0090085)
Supplement: Table S3 — Expression values for probe sets related to genes coding for nervous system markers. Gray fill indicates probe sets with expression levels below the 250 arbitrary cut off chose for the analysis of fold regulation. (XLSX) [file pone.0090085.s012.xlsx]

## Sheet: Sheet1
Table S3. Expression values for probe sets related to genes coding for nervous system markers. Gray fill indicates probe sets with expression levels below the 250 arbitrary cut off chose for the analysis of fold regulation.
Cell type	Marker
Glial Cell	GFAP
Mature Neuron	MAP2, NEFH, TUBB3
Cholinergic Neuron	CHAT
Dopaminergic Neuron	TH
GABAergic Neuron	GAD1, SLC32A1
Glutamatergic Neuron	SLC17A6, SLC17A7
Motor Neuron	ISL1
Oligodendrocyte	MBP, GalC
						Fold regulation
ProbeName	H2O Ctr_6dd Processed Signal	EtOH Ctr _6dd Processed Signal	Nac_6dd Processed Signal	Tiron_6dd ProcessedSignal	Trolox_6dd Processed Signal	NAC/H2O Ctr	Tiron/H2O Ctr	Trolox/Etoh	ProbeID	TargetID	GeneSymbol	GeneName
A_23_P25964	149.846	154.718	206.047	87.3835	267.584	1.37506	0.583156	1.72949	A_23_P25964	NM_000153	GALC	galactosylceramidase
A_33_P3370555	5.23539	10.8294	8.81857	12.7469	23.7948	1.68441	2.43476	2.19724	A_33_P3370555	ENST00000445021	GALC	galactosylceramidase
A_23_P66593	532.322	439.855	384.013	876.042	221.987	0.721392	1.6457	0.504681	A_23_P66593	NM_002055	GFAP	glial fibrillary acidic protein
A_33_P3335895	339.552	279.694	278.803	376.224	200.765	0.82109	1.108	0.717802	A_33_P3335895	NM_001242376	GFAP	glial fibrillary acidic protein
A_33_P3214665	73982.1	88043.7	76027.9	40049.4	71138.4	1.02765	0.541339	0.80799	A_33_P3214665	NM_002374	MAP2	microtubule-associated protein 2
A_33_P3277913	59.4051	38.8915	46.2592	61.5121	31.4759	0.778708	1.03547	0.809327	A_33_P3277913	ENST00000392193	MAP2	microtubule-associated protein 2
A_23_P300600	3.84238	3.80833	3.8992	3.92877	25.2899	1.01479	1.02249	6.64067	A_23_P300600	NM_021076	NEFH	neurofilament, heavy polypeptide
A_33_P3408152	13.2726	13.835	13.0165	19.675	11.5206	0.980703	1.48237	0.832717	A_33_P3408152	NM_021076	NEFH	neurofilament, heavy polypeptide
A_23_P77493	38831.7	36547.8	34525.2	37068	31607.2	0.8891	0.954582	0.864818	A_23_P77493	NM_006086	TUBB3	tubulin, beta 3 class III
A_23_P46894	83.8929	41.9987	87.1479	82.8268	89.7177	1.0388	0.987292	2.1362	A_23_P46894	NM_020549	CHAT	choline O-acetyltransferase
A_33_P3252414	301.985	365.345	266.241	249.805	342.452	0.881637	0.827211	0.937337	A_33_P3252414	NM_199292	TH	tyrosine hydroxylase
A_33_P3360997	22.8654	17.9288	20.6305	24.6253	29.74	0.902261	1.07697	1.65879	A_33_P3360997	NM_199292	TH	tyrosine hydroxylase
A_23_P374689	30.7607	25.7885	27.8656	248.056	13.5497	0.905883	8.06406	0.525415	A_23_P374689	NM_000817	GAD1	glutamate decarboxylase 1 (brain, 67kDa)
A_33_P3365142	28.0076	32.5364	16.155	139.81	23.6483	0.576806	4.99186	0.726825	A_33_P3365142	NM_013445	GAD1	glutamate decarboxylase 1 (brain, 67kDa)
A_23_P307382	12.6335	19.0666	12.4963	16.8938	22.7057	0.98914	1.33722	1.19087	A_23_P307382	NM_080552	SLC32A1	solute carrier family 32 (GABA vesicular transporter), member 1
A_23_P24294	4.67246	4.51017	4.78608	4.66493	6.15634	1.02432	0.998389	1.36499	A_23_P24294	NM_020346	SLC17A6	solute carrier family 17 (sodium-dependent inorganic phosphate cotransporter), member 6
A_23_P78750	216.47	482.317	183.395	201.847	343.939	0.847208	0.93245	0.713098	A_23_P78750	NM_020309	SLC17A7	solute carrier family 17 (sodium-dependent inorganic phosphate cotransporter), member 7
A_23_P81529	5.14829	5.02534	9.45637	8.93935	3.82251	1.8368	1.73637	0.760647	A_23_P81529	NM_002202	ISL1	ISL LIM homeobox 1
A_23_P208085	10.3655	4.8594	10.514	10.1372	7.08607	1.01433	0.977975	1.45822	A_23_P208085	NM_001025101	MBP	myelin basic protein
A_24_P402080	3.48476	3.25821	3.48654	3.49646	3.27328	1.00051	1.00336	1.00462	A_24_P402080	NM_001025100	MBP	myelin basic protein
A_33_P3227990	7.26022	4.40689	3.29373	3.29245	4.63824	0.453668	0.453492	1.0525	A_33_P3227990	NM_001025101	MBP	myelin basic protein
